# Supplementary material for: MeCP2 interacts with the super elongation complex to regulate transcription
Source: Sci Adv. 2025 Nov 26;11(48):eadt5937. doi: 10.1126/sciadv.adt5937 (PMC12652325; doi:10.1126/sciadv.adt5937)
Supplement: Supplementary file 2 — Tables S1 to S3 [file sciadv.adt5937_tables_s1_to_s3.zip]

Archive with 3 entries (3 files):
- adt5937_table_s1.xlsx
- adt5937_table_s2.xlsx
- adt5937_table_s3.xlsx
