# Supplementary material for: MeCP2 interacts with the super elongation complex to regulate transcription
Source: Sci Adv. 2025 Nov 26;11(48):eadt5937. doi: 10.1126/sciadv.adt5937 (PMC12652325; doi:10.1126/sciadv.adt5937)
Supplement: Supplementary file 2 — Tables S1 to S3 [file sciadv.adt5937_tables_s1_to_s3.zip › adt5937_table_s1.xlsx]

## Sheet: Screening gene list
Table S1. List of Drosophila genes used for the genetic modifier screen.
CG number	Drosophila gene	Human orthologue
CG10212	SMC2	SMC2
CG10480	Bj1	RCC1
CG10565	CG10565	DNAJC2
CG1064	Snr1	SMARCB1
CG10691	l(2)37Cc	PHB
CG10692	Mt2	TRDMT1
CG10837	eIF-4B	EIF4B
CG11132	DMAP1	DMAP1
CG11166	Eaf	EAF1
CG11166	Eaf	EAF2
CG11172	NFAT	NFAT5
CG11172	NFAT	NFATC1
CG11172	NFAT	NFATC3
CG11172	NFAT	NFATC4
CG1119	Gnf1	RFC1
CG11254	mael	MAEL
CG11305	Sirt7	SIRT7
CG11375	polybromo	PBRM1
CG11502	svp	ESRRG
CG11502	svp	NR0B1
CG11502	svp	NR0B2
CG11502	svp	NR2E3
CG11502	svp	NR2F1
CG11502	svp	NR2F2
CG11502	svp	NR2F6
CG11539	CG11539	NAT9
CG11579	arm	CTNNB1
CG11987	tgo	NCOA1
CG11987	tgo	NCOA2
CG11987	tgo	NCOA3
CG11990	hyx	CDC73
CG12109	Caf1-180	CHAF1A
CG12153	Hira	HIRA
CG12175	tth	DPF3
CG12196	egg	SETDB1
CG12196	egg	SETDB2
CG12196	egg	SETMAR
CG12225	Spt6	SUPT6H
CG12238	e(y)3	PHF10
CG12372	spt4	SUPT4H1
CG12892	Caf1-105	CHAF1B
CG13287	CG13287	PRDM8
CG13296	CG13296	PRDM13
CG13363	Hmt4-20	SUV420H1
CG13363	Hmt4-20	SUV420H2
CG13400	D12	YEATS2
CG13598	sba	MBD5
CG13598	sba	MBD6
CG13778	Mnn1	MEN1
CG13900	CG13900	SF3B3
CG14073	CG14073	BCOR
CG14220	CG14220	SUDS3
CG14514	Brd8	BRD8
CG14655	CG14655	PRDM6
CG1487	krz	ARRB1
CG15319	nej	CREBBP
CG15319	nej	EP300
CG15433	Elp3	ELP3
CG15436	CG15436	PRDM4
CG15436	CG15436	PRDM6
CG15736	Chrac-16	CHRAC1
CG15835	Kdm4A	KDM4A
CG15835	Kdm4A	KDM4D
CG15835	Kdm4A	KDM4E
CG1620	CG1620	MIER2
CG1620	CG1620	MIER3
CG16725	Smn	SMN2
CG16779	CG16779	MIER1
CG16779	CG16779	TRERF1
CG16779	CG16779	ZNF541
CG16840	Art8	PRMT2
CG16975	Sfmbt	L3MBTL2
CG16975	Sfmbt	MBTD1
CG16975	Sfmbt	SFMBT1
CG16975	Sfmbt	SFMBT2
CG1716	Set2	SETD2
CG17358	Taf12	TAF12
CG17592	Usf	USF2
CG17596	S6kII	RPS6KA5
CG17603	Taf1	TAF1
CG17603	Taf1	TAF1L
CG1765	EcR	NR1H2
CG1765	EcR	NR1H3
CG1765	EcR	NR1H4
CG1765	EcR	NR1I2
CG1765	EcR	NR1I3
CG1765	EcR	THRA
CG1765	EcR	THRB
CG1765	EcR	VDR
CG1770	HDAC4	HDAC4
CG1770	HDAC4	HDAC5
CG1770	HDAC4	HDAC7
CG1770	HDAC4	HDAC9
CG17743	pho	YY1
CG18177	Naa60	NAA60
CG1828	dre4	SUPT16H
CG1839	Fbxl4	FBXL4
CG18412	ph-p	PHC2
CG18412	ph-p	PHC3
CG1864	Hr38	NR4A1
CG1864	Hr38	NR4A2
CG1864	Hr38	NR4A3
CG1864	Hr38	RARA
CG1864	Hr38	RARB
CG1864	Hr38	RARG
CG18740	mor	SMARCC1
CG18740	mor	SMARCC2
CG1994	l(1)G0020	NAT10
CG2009	bip2	TAF3
CG2051	CG2051	HAT1
CG2128	Hdac3	HDAC1
CG2128	Hdac3	HDAC2
CG2128	Hdac3	HDAC3
CG2128	Hdac3	HDAC8
CG2183	CG2183	ASZ1
CG2241	Rpt6R	PSMC5
CG2244	MTA1-like	MTA1
CG2244	MTA1-like	MTA2
CG2244	MTA1-like	MTA3
CG2252	fs(1)h	BRD2
CG2252	fs(1)h	BRD3
CG2252	fs(1)h	BRD4
CG2252	fs(1)h	BRDT
CG2275	Jra	JUN
CG2714	crm	CRAMP1L
CG2859	Taf10	TAF10
CG2982	CG2982	C14orf169
CG2982	CG2982	MINA
CG2995	G9a	EHMT1
CG2995	G9a	EHMT2
CG3025	mof	KAT8
CG30390	Sgf29	CCDC101
CG3069	Taf10b	TAF10
CG31119	HdacX	HDAC11
CG31151	wge	BAHCC1
CG31151	wge	TNRC18
CG31212	Ino80	INO80
CG3158	spn-E	TDRD9
CG3169	Spt3	SUPT3H
CG3187	Sirt4	SIRT4
CG3187	Sirt4	SIRT5
CG32062	A2bp1	RBFOX2
CG32067	simj	GATAD2A
CG32133	ptip	PAXIP1
CG32211	Taf6	TAF6L
CG32217	Su(Tpl)	ELL
CG32296	Mrtf	MKL1
CG3249	spoon	AKAP1
CG32529	Hers	BAHD1
CG32732	CG32732	SETD3
CG32732	CG32732	SETD6
CG3274	Bap170	ARID2
CG3307	pr-set7	SETD8
CG33183	Hr46	RORA
CG33183	Hr46	RORB
CG33183	Hr46	RORC
CG33230	CG33230	SETD4
CG33250	AlkB	ALKBH1
CG33336	p53	TP73
CG3353	CG3353	SMYD5
CG33554	Nipped-A	TRRAP
CG33956	kay	FOS
CG34360	Glut4EF	SLC2A4RG
CG34403	pan	TCF7L1
CG34422	CG34422	ARID4A
CG34422	CG34422	ARID4B
CG3606	caz	TAF15
CG3654	Jarid2	JARID2
CG3696	kis	CHD6
CG3696	kis	CHD7
CG3696	kis	CHD8
CG3696	kis	CHD9
CG3696	kis	HELLS
CG3730	csul	PRMT5
CG3733	Chd1	CHD1
CG3733	Chd1	CHD2
CG3938	CycE	CCNE1
CG3967	CG3967	ATAT1
CG4003	pont	RUVBL1
CG4033	RpI135	POLR1B
CG40351	Set1	SETD1A
CG40351	Set1	SETD1B
CG4059	ftz-f1	NR5A1
CG4059	ftz-f1	NR5A2
CG4063	ebi	TBL1X
CG4063	ebi	TBL1XR1
CG4063	ebi	TBL1Y
CG4107	Pcaf	KAT2A
CG4107	Pcaf	KAT2B
CG4108	Chmp1	CHMP1B
CG42277	rn	PRDM4
CG4257	Stat92E	STAT5B
CG4261	Hel89B	ERCC6
CG42672	CG42672	ASZ1
CG42672	CG42672	MPHOSPH8
CG42687	CoRest	RCOR1
CG42687	CoRest	RCOR2
CG42687	CoRest	RCOR3
CG42799	dikar	CECR2
CG42803	gpp	DOT1L
CG4299	Set	SET
CG4303	Bap60	SMARCD1
CG4303	Bap60	SMARCD2
CG4303	Bap60	SMARCD3
CG43320	CG43320	HSPBAP1
CG4360	CG4360	ZFP57
CG43663	Ada2a	TADA2A
CG4380	usp	RXRA
CG4380	usp	RXRB
CG4380	usp	RXRG
CG4709	CG4709	ZGPAT
CG4747	CG4747	GLYR1
CG4913	ear	MLLT1
CG4913	ear	MLLT3
CG5085	Sirt2	SIRT2
CG5085	Sirt2	SIRT3
CG5179	Cdk9	CDK9
CG5216	Sir2	SIRT1
CG5216	Sir2	SIRT5
CG5330	Nap1	NAP1L1
CG5330	Nap1	NAP1L2
CG5330	Nap1	NAP1L3
CG5330	Nap1	NAP1L4
CG5358	Art4	CARM1
CG5383	PSR	JMJD6
CG5383	PSR	JMJD8
CG5491	IntS12	INTS12
CG5640	Utx	KDM6A
CG5640	Utx	KDM6B
CG5640	Utx	UTY
CG5799	dve	SATB1
CG5799	dve	SATB2
CG5871	Oga	MGEA5
CG5899	Etl1	HELLS
CG5899	Etl1	SMARCAD1
CG5954	l(3)mbt	L3MBTL1
CG5954	l(3)mbt	L3MBTL3
CG5954	l(3)mbt	L3MBTL4
CG6046	Bin1	SAP18
CG6057	SMC1	SMC1A
CG6057	SMC1	SMC1B
CG6103	CrebB-17A	CREB1
CG6121	Tip60	KAT5
CG6122	piwi	PIWIL4
CG6167	PICK1	PICK1
CG6203	Fmr1	FMR1
CG6203	Fmr1	FXR1
CG6203	Fmr1	FXR2
CG6259	CG6259	CHMP5
CG6284	Sirt6	SIRT6
CG6292	CycT	CCNT1
CG6292	CycT	CCNT2
CG6363	MRG15	MORF4L1
CG6502	E(z)	EZH2
CG6554	Art1	PRMT1
CG6554	Art1	PRMT3
CG6554	Art1	PRMT6
CG6554	Art1	PRMT8
CG6563	Art3	PRMT3
CG6632	Ing3	ING3
CG6677	ash2	ASH2L
CG6841	CG6841	PRPF6
CG6993	ss	AHR
CG6993	ss	NCOA1
CG6993	ss	NCOA2
CG7008	Tudor-SN	SND1
CG7055	dalao	SMARCE1
CG7082	papi	TDRKH
CG7098	dik	TADA3
CG7128	Taf8	TAF8
CG7154	CG7154	BRD7
CG7154	CG7154	BRD9
CG7199	Hr78	NR2C1
CG7200	CG7200	JMJD4
CG7372	CG7372	PRDM4
CG7391	Clk	CLOCK
CG7404	ERR	ESR1
CG7404	ERR	ESR2
CG7404	ERR	ESRRA
CG7404	ERR	ESRRB
CG7404	ERR	ESRRG
CG7404	ERR	NR3C1
CG7404	ERR	NR3C2
CG7404	ERR	PGR
CG7413	Rbf	RB1
CG7467	osa	ARID1A
CG7467	osa	ARID1B
CG7471	Rpd3	HDAC1
CG7471	Rpd3	HDAC2
CG7471	Rpd3	HDAC3
CG7556	CG7556	DNAJC1
CG7626	Spt5	SUPT5H
CG7759	CG7759	SMYD4
CG7771	sim	NCOA1
CG7937	C15	TLX2
CG7946	CG7946	HDGF
CG7946	CG7946	HDGFL1
CG7946	CG7946	HDGFRP2
CG7946	CG7946	HDGFRP3
CG7946	CG7946	PSIP1
CG7987	CG7987	PRDM12
CG8013	Su(z)12	SUZ12
CG8055	shrb	CHMP4B
CG8055	shrb	CHMP4C
CG8068	Su(var)2-10	PIAS1
CG8068	Su(var)2-10	PIAS2
CG8127	Eip75B	NR1D1
CG8127	Eip75B	NR1D2
CG8127	Eip75B	PPARA
CG8127	Eip75B	PPARD
CG8127	Eip75B	PPARG
CG8127	Eip75B	RARA
CG8127	Eip75B	RARG
CG8208	MBD-like	MBD3
CG8378	CG8378	SMYD4
CG8567	Deaf1	DEAF1
CG8567	Deaf1	GMEB1
CG8597	lark	RBM14
CG8625	Iswi	CHD1L
CG8625	Iswi	ERCC6
CG8625	Iswi	SMARCA1
CG8625	Iswi	SMARCA5
CG8631	msl-3	MSL3
CG8787	Asx	ASXL1
CG8787	Asx	ASXL2
CG8787	Asx	ASXL3
CG8789	wnd	MAP3K12
CG8815	Sin3A	SIN3A
CG8815	Sin3A	SIN3B
CG8817	lilli	AFF4
CG8920	CG8920	TDRD7
CG9066	MSBP	PGRMC2
CG9200	Atac1	ZZZ3
CG9207	Gas41	YEATS4
CG9293	CG9293	ING1
CG9293	CG9293	ING4
CG9293	CG9293	ING5
CG9310	Hnf4	HNF4A
CG9310	Hnf4	HNF4G
CG9383	asf1	ASF1A
CG9383	asf1	ASF1B
CG9418	CG9418	HMG20B
CG9429	Crc	CALR
CG9450	tud	TDRD6
CG9495	Scm	SCMH1
CG9495	Scm	SCML2
CG9531	CG9531	HEMK1
CG9548	CG9548	PHF5A
CG9638	Ada2b	TADA2B
CG9696	dom	EP400
CG9696	dom	SRCAP
CG9750	rept	RUVBL2
CG9802	Cap	SMC3
CG9882	Art7	PRMT7
