# Supplementary material for: MeCP2 interacts with the super elongation complex to regulate transcription
Source: Sci Adv. 2025 Nov 26;11(48):eadt5937. doi: 10.1126/sciadv.adt5937 (PMC12652325; doi:10.1126/sciadv.adt5937)
Supplement: Supplementary file 2 — Tables S1 to S3 [file sciadv.adt5937_tables_s1_to_s3.zip › adt5937_table_s2.xlsx]

## Sheet: Table S2
Table S2. Genes showing altered AFF4 binding in the mouse cortex upon KA injection.
cluster_1 = up-regulated binding
cluster_2 = down-regulated binding
Chromosome	Start	End	Name	Symbol	Cluster group
chr12	85473890	85477273	ENSMUSG00000021250	Fos	cluster_1
chr18	34861207	34864956	ENSMUSG00000038418	Egr1	cluster_1
chr15	101266846	101274792	ENSMUSG00000023034	Nr4a1	cluster_1
chr14	70077445	70080157	ENSMUSG00000033730	Egr3	cluster_1
chr19	4989971	4989972	ENSMUSG00000045903	Npas4	cluster_1
chr3	145649985	145649986	ENSMUSG00000028195	Ccn1	cluster_1
chr13	93303757	93386744	ENSMUSG00000007617	Homer1	cluster_1
chr7	19310045	19310046	ENSMUSG00000003545	Fosb	cluster_1
chr13	58807900	59133970	ENSMUSG00000055254	Ntrk2	cluster_1
chr10	99263231	99267488	ENSMUSG00000019960	Dusp6	cluster_1
chr17	26508519	26508520	ENSMUSG00000024190	Dusp1	cluster_1
chr1	134079120	134079121	ENSMUSG00000020423	Btg2	cluster_1
chr15	74672570	74672571	ENSMUSG00000022602	Arc	cluster_1
chr11	69098948	69109960	ENSMUSG00000020893	Per1	cluster_1
chr6	85513589	85513590	ENSMUSG00000071341	Egr4	cluster_1
chr11	101665541	101667832	ENSMUSG00000034936	Arl4d	cluster_1
chr4	48045153	48086445	ENSMUSG00000028341	Nr4a3	cluster_1
chr5	142906754	142906755	ENSMUSG00000029580	Actb	cluster_1
chr5	32136472	32157831	ENSMUSG00000029135	Fosl2	cluster_1
chr13	110395044	110400844	ENSMUSG00000021701	Plk2	cluster_1
chr6	134982001	134986836	ENSMUSG00000090698	Apold1	cluster_1
chr7	28379255	28379256	ENSMUSG00000044786	Zfp36	cluster_1
chr4	95052222	95052223	ENSMUSG00000052684	Jun	cluster_1
chr1	144004161	144004162	ENSMUSG00000026360	Rgs2	cluster_1
chr7	130936203	130985660	ENSMUSG00000006205	Htra1	cluster_1
chr8	11008458	11008459	ENSMUSG00000038894	Irs2	cluster_1
chr8	126593986	126593987	ENSMUSG00000051495	Irf2bp2	cluster_1
chr4	150855073	150868887	ENSMUSG00000028967	Errfi1	cluster_1
chr2	57115038	57115039	ENSMUSG00000026826	Nr4a2	cluster_1
chr4	119108804	119132563	ENSMUSG00000028645	Slc2a1	cluster_1
chr1	150100031	150108227	ENSMUSG00000032487	Ptgs2	cluster_1
chr14	105896819	105896820	ENSMUSG00000022114	Spry2	cluster_1
chr17	31855792	31855793	ENSMUSG00000024042	Sik1	cluster_1
chr6	108660629	108666925	ENSMUSG00000030103	Bhlhe40	cluster_1
chr5	144545887	144557478	ENSMUSG00000059991	Nptx2	cluster_1
chr1	169747642	169747643	ENSMUSG00000038530	Rgs4	cluster_1
chr9	40801235	40805200	ENSMUSG00000015656	Hspa8	cluster_1
chr10	24595442	24598678	ENSMUSG00000019997	Ccn2	cluster_1
chr8	83608175	83611902	ENSMUSG00000005483	Dnajb1	cluster_1
chrX	74254752	74257361	ENSMUSG00000001964	Emd	cluster_1
chr1	86526726	86530712	ENSMUSG00000026238	Ptma	cluster_1
chr2	70562196	70584600	ENSMUSG00000070880	Gad1	cluster_1
chr14	120275669	120431697	ENSMUSG00000022139	Mbnl2	cluster_1
chr10	80148272	80158367	ENSMUSG00000035621	Midn	cluster_1
chr13	5861489	5870393	ENSMUSG00000000078	Klf6	cluster_1
chr17	84187947	84187948	ENSMUSG00000045817	Zfp36l2	cluster_1
chr14	75845302	75848525	ENSMUSG00000060126	Tpt1	cluster_1
chr4	55532466	55532467	ENSMUSG00000003032	Klf4	cluster_1
chr15	59648350	59656550	ENSMUSG00000032501	Trib1	cluster_1
chr19	53529109	53542431	ENSMUSG00000034765	Dusp5	cluster_1
chr4	42949867	42959425	ENSMUSG00000036052	Dnajb5	cluster_1
chr14	79771312	79771313	ENSMUSG00000036422	Pcdh8	cluster_1
chr16	85803113	85803114	ENSMUSG00000022893	Adamts1	cluster_1
chr3	65958249	65958250	ENSMUSG00000027829	Ccnl1	cluster_1
chr10	80930091	80932204	ENSMUSG00000015312	Gadd45b	cluster_1
chr13	107890064	107890065	ENSMUSG00000032846	Zswim6	cluster_1
chr3	65528410	65555518	ENSMUSG00000034640	Tiparp	cluster_1
chr1	79440042	79440043	ENSMUSG00000050711	Scg2	cluster_1
chr13	52981073	52981074	ENSMUSG00000056749	Nfil3	cluster_1
chr2	109693563	109727007	ENSMUSG00000048482	Bdnf	cluster_1
chr18	61555274	61590061	ENSMUSG00000024576	Csnk1a1	cluster_1
chr13	105054930	105054931	ENSMUSG00000021719	Rgs7bp	cluster_1
chr10	58446852	58494155	ENSMUSG00000003226	Ranbp2	cluster_1
chr15	77842175	77842176	ENSMUSG00000022443	Myh9	cluster_1
chr3	95658721	95663176	ENSMUSG00000038612	Mcl1	cluster_1
chr10	91124003	91124004	ENSMUSG00000061904	Slc25a3	cluster_1
chr11	52098681	52127778	ENSMUSG00000020349	Ppp2ca	cluster_1
chr4	141874920	141874921	ENSMUSG00000040659	Efhd2	cluster_1
chr12	59219725	59219726	ENSMUSG00000035329	Fbxo33	cluster_1
chr1	55027481	55027482	ENSMUSG00000025982	Sf3b1	cluster_1
chr19	36926079	37012752	ENSMUSG00000040565	Btaf1	cluster_1
chr12	80945504	80950507	ENSMUSG00000021134	Srsf5	cluster_1
chr14	20929433	21033673	ENSMUSG00000021823	Vcl	cluster_1
chr18	3337488	3337489	ENSMUSG00000063889	Crem	cluster_1
chr8	72135259	72153142	ENSMUSG00000031799	Tpm4	cluster_1
chr10	21994666	21999903	ENSMUSG00000019970	Sgk1	cluster_2
chr8	72319033	72321656	ENSMUSG00000055148	Klf2	cluster_2
chr9	120149742	120169378	ENSMUSG00000032517	Mobp	cluster_2
chr12	8499985	8499986	ENSMUSG00000054364	Rhob	cluster_2
chr15	88862186	88865718	ENSMUSG00000035828	Pim3	cluster_2
chr19	23141226	23166911	ENSMUSG00000033863	Klf9	cluster_2
chr12	100199435	100209806	ENSMUSG00000001175	Calm1	cluster_2
chr10	13966379	14151373	ENSMUSG00000015501	Hivep2	cluster_2
chr10	59951770	59951771	ENSMUSG00000020108	Ddit4	cluster_2
chr3	96557957	96561883	ENSMUSG00000038393	Txnip	cluster_2
chr13	80883410	80896029	ENSMUSG00000074794	Arrdc3	cluster_2
chr18	75367529	75395935	ENSMUSG00000025880	Smad7	cluster_2
chr12	111672338	111672339	ENSMUSG00000001270	Ckb	cluster_2
chr13	42681513	43135245	ENSMUSG00000054728	Phactr1	cluster_2
chr16	91225550	91228677	ENSMUSG00000039830	Olig2	cluster_2
chr16	91269772	91271933	ENSMUSG00000046160	Olig1	cluster_2
chr2	164486455	164491275	ENSMUSG00000017734	Dbndd2	cluster_2
chr17	10319361	10319362	ENSMUSG00000062078	Qk	cluster_2
chr13	97241105	97253039	ENSMUSG00000041773	Enc1	cluster_2
chr2	45110244	45110245	ENSMUSG00000026872	Zeb2	cluster_2
chr19	56722372	56724862	ENSMUSG00000035283	Adrb1	cluster_2
chr15	68928420	69093512	ENSMUSG00000022332	Khdrbs3	cluster_2
chr17	34118489	34118490	ENSMUSG00000024335	Brd2	cluster_2
chr12	25096092	25096093	ENSMUSG00000020644	Id2	cluster_2
chr9	112187929	112187930	ENSMUSG00000032503	Arpp21	cluster_2
chr2	117121374	117182279	ENSMUSG00000027351	Spred1	cluster_2
chr11	119942763	120002621	ENSMUSG00000025372	Baiap2	cluster_2
chr18	60925618	60988152	ENSMUSG00000024617	Camk2a	cluster_2
chr5	43233956	43287022	ENSMUSG00000039782	Cpeb2	cluster_2
chr12	55492647	55492648	ENSMUSG00000021025	Nfkbia	cluster_2
chr11	94211454	94215495	ENSMUSG00000037573	Tob1	cluster_2
chr2	136713478	136781351	ENSMUSG00000027273	Snap25	cluster_2
chr15	98953551	98953552	ENSMUSG00000072235	Tuba1a	cluster_2
chr1	155099636	155099637	ENSMUSG00000056708	Ier5	cluster_2
chr8	94772009	94782423	ENSMUSG00000031778	Cx3cl1	cluster_2
chr2	152830666	152830667	ENSMUSG00000007659	Bcl2l1	cluster_2
chr17	80944632	81001816	ENSMUSG00000024245	Tmem178	cluster_2
chr12	80113013	80113014	ENSMUSG00000021127	Zfp36l1	cluster_2
chr19	4711208	4752353	ENSMUSG00000067889	Sptbn2	cluster_2
chr15	101224207	101232755	ENSMUSG00000000531	Grasp	cluster_2
chr10	17723228	17725673	ENSMUSG00000039910	Cited2	cluster_2
chr9	48835945	48835946	ENSMUSG00000066687	Zbtb16	cluster_2
chr12	86884814	86884815	ENSMUSG00000034168	Irf2bpl	cluster_2
chr5	142960343	142973185	ENSMUSG00000029581	Fscn1	cluster_2
chr3	88142416	88169930	ENSMUSG00000001419	Mef2d	cluster_2
chr1	135729147	135752232	ENSMUSG00000026421	Csrp1	cluster_2
chr4	138454314	138460123	ENSMUSG00000046447	Camk2n1	cluster_2
chr7	112225856	112355194	ENSMUSG00000038244	Mical2	cluster_2
chr6	72439558	72439559	ENSMUSG00000053907	Mat2a	cluster_2
chr17	86753907	86833410	ENSMUSG00000024140	Epas1	cluster_2
chr3	34650005	34652461	ENSMUSG00000074637	Sox2	cluster_2
chr12	70347614	70347615	ENSMUSG00000021071	Trim9	cluster_2
chr8	12395295	12400126	ENSMUSG00000096014	Sox1	cluster_2
chr13	31806691	31810643	ENSMUSG00000050295	Foxc1	cluster_2
chr2	20968881	20968882	ENSMUSG00000036591	Arhgap21	cluster_2
chr15	31367568	31367569	ENSMUSG00000022237	Ankrd33b	cluster_2
chr1	194619825	194816869	ENSMUSG00000026640	Plxna2	cluster_2
chr10	98915152	99026143	ENSMUSG00000019943	Atp2b1	cluster_2
chr1	20890606	20939650	ENSMUSG00000025931	Paqr8	cluster_2
chr10	42276752	42276753	ENSMUSG00000048756	Foxo3	cluster_2
chr3	45378398	45383035	ENSMUSG00000049100	Pcdh10	cluster_2
chr13	48261427	48264036	ENSMUSG00000021379	Id4	cluster_2
chr11	102319096	102319097	ENSMUSG00000020923	Ubtf	cluster_2
chr17	87446935	87446936	ENSMUSG00000036438	Calm2	cluster_2
chr7	126799141	126799142	ENSMUSG00000030695	Aldoa	cluster_2
chr8	93810838	93969388	ENSMUSG00000031748	Gnao1	cluster_2
chr4	134923592	134927671	ENSMUSG00000037266	Rsrp1	cluster_2
chr18	82554509	82585631	ENSMUSG00000041607	Mbp	cluster_2
chr9	106368632	106375724	ENSMUSG00000053716	Dusp7	cluster_2
chr3	138742195	138904433	ENSMUSG00000028152	Tspan5	cluster_2
chr11	77686155	77712741	ENSMUSG00000037857	Nufip2	cluster_2
chr4	102589723	102605861	ENSMUSG00000028525	Pde4b	cluster_2
chr11	117115238	117157559	ENSMUSG00000020823	Sec14l1	cluster_2
chr2	6871972	6871973	ENSMUSG00000002107	Celf2	cluster_2
chr8	46739745	46847458	ENSMUSG00000031627	Irf2	cluster_2
chr9	25252439	25308571	ENSMUSG00000001833	Septin7	cluster_2
chr14	25459224	25666743	ENSMUSG00000007817	Zmiz1	cluster_2
chr3	121723537	121735052	ENSMUSG00000028128	F3	cluster_2
chr2	132781278	132795079	ENSMUSG00000027350	Chgb	cluster_2
chr19	32757497	32826160	ENSMUSG00000013663	Pten	cluster_2
chr1	42695768	42703176	ENSMUSG00000045515	Pou3f3	cluster_2
chr6	90462576	90475238	ENSMUSG00000030087	Klf15	cluster_2
chr1	74854934	74857732	ENSMUSG00000090071	Cdk5r2	cluster_2
chr6	54429603	54503765	ENSMUSG00000086040	Wipf3	cluster_2
chr9	47530373	47850390	ENSMUSG00000032076	Cadm1	cluster_2
chr7	82867333	82871563	ENSMUSG00000057706	Mex3b	cluster_2
chr7	111083030	111083031	ENSMUSG00000005610	Eif4g2	cluster_2
chr2	143546156	143816285	ENSMUSG00000027419	Pcsk2	cluster_2
chr10	100015826	100076902	ENSMUSG00000019966	Kitl	cluster_2
chr19	46501648	46516444	ENSMUSG00000025034	Trim8	cluster_2
chr8	64849818	64849819	ENSMUSG00000031605	Klhl2	cluster_2
chr16	31933851	31946046	ENSMUSG00000045625	Pigz	cluster_2
chr11	120232947	120292282	ENSMUSG00000039741	Bahcc1	cluster_2
chr8	26977336	26981461	ENSMUSG00000085795	Zfp703	cluster_2
chr9	27299228	27330135	ENSMUSG00000034275	Igsf9b	cluster_2
chr5	142817387	142817388	ENSMUSG00000039477	Tnrc18	cluster_2
chr2	61804453	61814114	ENSMUSG00000035033	Tbr1	cluster_2
chr12	70825514	70902232	ENSMUSG00000048285	Frmd6	cluster_2
chr4	133753611	133753612	ENSMUSG00000007880	Arid1a	cluster_2
chr14	122475435	122479852	ENSMUSG00000061524	Zic2	cluster_2
chr11	53519908	53541898	ENSMUSG00000018398	Septin8	cluster_2
chr3	18054174	18057517	ENSMUSG00000025128	Bhlhe22	cluster_2
chr11	75531694	75543323	ENSMUSG00000038178	Slc43a2	cluster_2
chr3	105704599	105720842	ENSMUSG00000048458	Inka2	cluster_2
chr18	65581087	65623508	ENSMUSG00000042439	Zfp532	cluster_2
chr1	191718389	191779977	ENSMUSG00000026623	Lpgat1	cluster_2
chr1	179960472	180163156	ENSMUSG00000026490	Cdc42bpa	cluster_2
chr18	57878678	57946821	ENSMUSG00000024597	Slc12a2	cluster_2
chr12	85599105	85639878	ENSMUSG00000034271	Jdp2	cluster_2
chr13	103920514	103920515	ENSMUSG00000021709	Erbin	cluster_2
chr7	49246189	49610087	ENSMUSG00000052512	Nav2	cluster_2
chr4	11966427	11966428	ENSMUSG00000049225	Pdp1	cluster_2
chr1	90203980	90216751	ENSMUSG00000044337	Ackr3	cluster_2
chr11	6415443	6419817	ENSMUSG00000071866	Ppia	cluster_2
chr16	49855618	49915010	ENSMUSG00000055447	Cd47	cluster_2
chr15	76522129	76522130	ENSMUSG00000048385	Scrt1	cluster_2
chr11	19924442	20022577	ENSMUSG00000045671	Spred2	cluster_2
chr11	50377719	50386527	ENSMUSG00000007850	Hnrnph1	cluster_2
chr1	161034816	161034817	ENSMUSG00000043467	Zbtb37	cluster_2
chr11	103116231	103119725	ENSMUSG00000048878	Hexim1	cluster_2
chr2	30474219	30474220	ENSMUSG00000089762	Ier5l	cluster_2
chr16	20693282	20699283	ENSMUSG00000050821	Fam131a	cluster_2
chr18	15063582	15063583	ENSMUSG00000036225	Kctd1	cluster_2
chr16	38089001	38246084	ENSMUSG00000022812	Gsk3b	cluster_2
chr1	106171752	106394250	ENSMUSG00000044340	Phlpp1	cluster_2
chr3	28263215	28675858	ENSMUSG00000027692	Tnik	cluster_2
chr18	32377217	32435736	ENSMUSG00000024381	Bin1	cluster_2
chr13	63565274	63565275	ENSMUSG00000021466	Ptch1	cluster_2
chr12	12262139	12376359	ENSMUSG00000020589	Cyria	cluster_2
chr1	55405921	55754285	ENSMUSG00000038349	Plcl1	cluster_2
chr7	122289297	122628655	ENSMUSG00000052889	Prkcb	cluster_2
chr14	60378286	60381003	ENSMUSG00000021986	Amer2	cluster_2
chr18	69344146	69684343	ENSMUSG00000053477	Tcf4	cluster_2
chr14	11553532	12242041	ENSMUSG00000021745	Ptprg	cluster_2
chr18	25753983	25753984	ENSMUSG00000024268	Celf4	cluster_2
chr11	100574904	100581728	ENSMUSG00000006782	Cnp	cluster_2
chr1	85894619	85908359	ENSMUSG00000026223	Itm2c	cluster_2
chr17	8340739	8344112	ENSMUSG00000055945	Prr18	cluster_2
chr17	25570686	25570687	ENSMUSG00000024176	Sox8	cluster_2
chr11	94991035	95006899	ENSMUSG00000038976	Ppp1r9b	cluster_2
chr16	30599723	30602797	ENSMUSG00000046546	Fam43a	cluster_2
chr7	25005937	25005938	ENSMUSG00000040907	Atp1a3	cluster_2
chr2	179976646	179976647	ENSMUSG00000039117	Taf4	cluster_2
chr7	105425817	105470898	ENSMUSG00000030898	Cckbr	cluster_2
chr19	44293676	44306864	ENSMUSG00000025203	Scd2	cluster_2
chr14	59201242	59237265	ENSMUSG00000035469	Rcbtb1	cluster_2
chr5	33018816	33027966	ENSMUSG00000018965	Ywhah	cluster_2
chr16	94570010	94695067	ENSMUSG00000022897	Dyrk1a	cluster_2
chr3	80802835	80802836	ENSMUSG00000033981	Gria2	cluster_2
chr18	6490856	6490857	ENSMUSG00000024240	Epc1	cluster_2
chr17	17624489	17624490	ENSMUSG00000023845	Lnpep	cluster_2
chr3	79144977	79144978	ENSMUSG00000062232	Rapgef2	cluster_2
chr2	119799514	119818104	ENSMUSG00000027298	Tyro3	cluster_2
chr11	117654289	117763437	ENSMUSG00000025571	Tnrc6c	cluster_2
chr6	114282635	114317522	ENSMUSG00000030310	Slc6a1	cluster_2
chr14	103650228	103704907	ENSMUSG00000055717	Slain1	cluster_2
chr2	121295454	121309438	ENSMUSG00000027254	Map1a	cluster_2
chr16	35154877	35305737	ENSMUSG00000022840	Adcy5	cluster_2
chr4	53440413	53550200	ENSMUSG00000028412	Slc44a1	cluster_2
chr11	119547753	119547754	ENSMUSG00000025582	Nptx1	cluster_2
chr18	38211970	38211971	ENSMUSG00000051375	Pcdh1	cluster_2
chr18	60624336	60624337	ENSMUSG00000043079	Synpo	cluster_2
chr6	8509600	8597548	ENSMUSG00000029638	Glcci1	cluster_2
chr17	34629533	34633126	ENSMUSG00000015476	Prrt1	cluster_2
chr19	16132831	16387463	ENSMUSG00000024639	Gnaq	cluster_2
chr2	138278493	138287422	ENSMUSG00000062098	Btbd3	cluster_2
chr2	25428703	25448540	ENSMUSG00000026944	Abca2	cluster_2
chr9	121760033	121771742	ENSMUSG00000013419	Zfp651	cluster_2
chr15	45114934	45114935	ENSMUSG00000022342	Kcnv1	cluster_2
chr14	84443563	84537060	ENSMUSG00000035566	Pcdh17	cluster_2
chr10	40349308	40483818	ENSMUSG00000038481	Cdk19	cluster_2
chr18	45560154	45685882	ENSMUSG00000054477	Kcnn2	cluster_2
chr19	46761596	46878795	ENSMUSG00000064105	Cnnm2	cluster_2
chr5	111417442	111457033	ENSMUSG00000070576	Mn1	cluster_2
chr15	100870683	101045929	ENSMUSG00000023033	Scn8a	cluster_2
chr12	102704930	102704931	ENSMUSG00000057963	Itpk1	cluster_2
chr8	128359073	128505462	ENSMUSG00000025810	Nrp1	cluster_2
chr6	108213118	108551109	ENSMUSG00000030102	Itpr1	cluster_2
chr10	128083273	128090391	ENSMUSG00000025393	Atp5b	cluster_2
chr4	33924632	33948831	ENSMUSG00000044288	Cnr1	cluster_2
chr2	102658659	102790784	ENSMUSG00000005089	Slc1a2	cluster_2
chr11	112782224	112787760	ENSMUSG00000000567	Sox9	cluster_2
chr9	118926453	119043998	ENSMUSG00000047409	Ctdspl	cluster_2
chr16	9994921	9994922	ENSMUSG00000059003	Grin2a	cluster_2
chr9	62341329	62378812	ENSMUSG00000032249	Anp32a	cluster_2
chr6	88198664	88207030	ENSMUSG00000015053	Gata2	cluster_2
chr15	100038664	100219473	ENSMUSG00000023026	Dip2b	cluster_2
chr4	134496975	134507215	ENSMUSG00000037348	Paqr7	cluster_2
chr6	141524386	141570177	ENSMUSG00000030235	Slco1c1	cluster_2
chr17	4994939	5343505	ENSMUSG00000069729	Arid1b	cluster_2
chr3	117575360	117689507	ENSMUSG00000033342	Plppr5	cluster_2
chr8	106935750	107014192	ENSMUSG00000041308	Sntb2	cluster_2
chr5	129584169	129608875	ENSMUSG00000029436	Mmp17	cluster_2
chr7	29289320	29293390	ENSMUSG00000037166	Ppp1r14a	cluster_2
chr1	39193731	39287615	ENSMUSG00000026077	Npas2	cluster_2
chr15	27466677	27594909	ENSMUSG00000022265	Ank	cluster_2
chr2	116065839	116065840	ENSMUSG00000027210	Meis2	cluster_2
chr3	14886273	14895134	ENSMUSG00000027562	Car2	cluster_2
chr12	76533560	76579039	ENSMUSG00000052609	Plekhg3	cluster_2
chr2	25469749	25469750	ENSMUSG00000015090	Ptgds	cluster_2
chr9	102717668	102733418	ENSMUSG00000032531	Amotl2	cluster_2
chr1	132390318	132390319	ENSMUSG00000042066	Tmcc2	cluster_2
chr3	100685503	100685504	ENSMUSG00000008763	Man1a2	cluster_2
chr3	144205220	144205221	ENSMUSG00000028266	Lmo4	cluster_2
chr2	134786159	135475258	ENSMUSG00000051177	Plcb1	cluster_2
chr3	141465564	141834924	ENSMUSG00000059921	Unc5c	cluster_2
chr11	73019043	73042073	ENSMUSG00000020785	Camkk1	cluster_2
chr19	53600398	53645833	ENSMUSG00000024974	Smc3	cluster_2
chr11	77982754	78026214	ENSMUSG00000037791	Phf12	cluster_2
chr19	8664005	8681567	ENSMUSG00000032773	Chrm1	cluster_2
chr19	32388512	32388513	ENSMUSG00000040451	Sgms1	cluster_2
chr15	81811414	81826698	ENSMUSG00000022389	Tef	cluster_2
chr11	87760541	87785928	ENSMUSG00000034156	Tspoap1	cluster_2
chr10	109010975	109010976	ENSMUSG00000035864	Syt1	cluster_2
chr8	102785111	102785112	ENSMUSG00000031673	Cdh11	cluster_2
chr14	111675115	111683134	ENSMUSG00000033214	Slitrk5	cluster_2
chr1	133046012	133108687	ENSMUSG00000026447	Pik3c2b	cluster_2
chr1	50927519	51187270	ENSMUSG00000026109	Tmeff2	cluster_2
chr7	59228752	59306727	ENSMUSG00000025326	Ube3a	cluster_2
chr4	133011506	133077863	ENSMUSG00000037692	Ahdc1	cluster_2
chr5	36868513	36955078	ENSMUSG00000029120	Ppp2r2c	cluster_2
chr7	144284385	144422675	ENSMUSG00000037541	Shank2	cluster_2
chr14	70530821	70538323	ENSMUSG00000033595	Lgi3	cluster_2
chr2	128698956	128802894	ENSMUSG00000014361	Mertk	cluster_2
chr2	83812636	83883486	ENSMUSG00000048388	Fam171b	cluster_2
chr10	84440597	84440598	ENSMUSG00000020032	Nuak1	cluster_2
chr18	86394952	86501897	ENSMUSG00000050321	Neto1	cluster_2
chr7	16401196	16437694	ENSMUSG00000059273	Zc3h4	cluster_2
chrX	136822671	136839733	ENSMUSG00000031425	Plp1	cluster_2
chr1	136131389	136177998	ENSMUSG00000041642	Kif21b	cluster_2
chr11	104231484	104306674	ENSMUSG00000018411	Mapt	cluster_2
chr9	32224249	32264245	ENSMUSG00000041444	Arhgap32	cluster_2
chr2	178141933	178336072	ENSMUSG00000027525	Phactr3	cluster_2
chr1	172341210	172374085	ENSMUSG00000044708	Kcnj10	cluster_2
chr9	57940113	57962864	ENSMUSG00000038264	Sema7a	cluster_2
chr16	32608920	32632794	ENSMUSG00000022797	Tfrc	cluster_2
chr11	51857396	51857397	ENSMUSG00000020387	Jade2	cluster_2
chr15	74563792	74589464	ENSMUSG00000034730	Adgrb1	cluster_2
chr11	7063489	7178506	ENSMUSG00000020431	Adcy1	cluster_2
chr14	70457476	70468832	ENSMUSG00000003469	Phyhip	cluster_2
chr5	110544345	110621382	ENSMUSG00000033316	Galnt9	cluster_2
chr13	47194003	47247991	ENSMUSG00000038068	Rnf144b	cluster_2
chr2	129593195	129632220	ENSMUSG00000037902	Sirpa	cluster_2
chr19	10389090	10453181	ENSMUSG00000024743	Syt7	cluster_2
chr5	53998417	54121057	ENSMUSG00000039156	Stim2	cluster_2
chr11	71750980	71789647	ENSMUSG00000020811	Wscd1	cluster_2
chr7	139834174	139878088	ENSMUSG00000025475	Adgra1	cluster_2
chr9	52679429	52679430	ENSMUSG00000078307	AI593442	cluster_2
chr4	22488366	22488367	ENSMUSG00000095139	Pou3f2	cluster_2
chr15	3270998	3275664	ENSMUSG00000064373	Selenop	cluster_2
chr5	118560719	118765435	ENSMUSG00000018076	Med13l	cluster_2
chr11	80154105	80178958	ENSMUSG00000020709	Adap2	cluster_2
chr2	103566310	103718423	ENSMUSG00000032724	Abtb2	cluster_2
chr7	117380979	117667751	ENSMUSG00000030657	Xylt1	cluster_2
chr11	24080670	24173558	ENSMUSG00000000861	Bcl11a	cluster_2
chr1	9601199	9627143	ENSMUSG00000067879	Vxn	cluster_2
chr7	16130300	16160509	ENSMUSG00000030376	Slc8a2	cluster_2
chr2	165884874	165884875	ENSMUSG00000039671	Zmynd8	cluster_2
chr18	32939041	33195767	ENSMUSG00000038128	Camk4	cluster_2
chr7	139894839	139914452	ENSMUSG00000066129	Kndc1	cluster_2
chr4	125490700	125714173	ENSMUSG00000001985	Grik3	cluster_2
chr8	54954728	55060877	ENSMUSG00000031517	Gpm6a	cluster_2
chr12	15816785	15816786	ENSMUSG00000020601	Trib2	cluster_2
chr14	70627065	70627066	ENSMUSG00000022099	Dmtn	cluster_2
chr5	35757880	35884466	ENSMUSG00000029095	Ablim2	cluster_2
chr17	25809085	25821244	ENSMUSG00000025738	Fbxl16	cluster_2
chr7	96210146	96550300	ENSMUSG00000048078	Tenm4	cluster_2
chr11	97574053	97574054	ENSMUSG00000038453	Srcin1	cluster_2
chr5	33721791	33737063	ENSMUSG00000054252	Fgfr3	cluster_2
chr15	98807925	98807926	ENSMUSG00000059213	Ddn	cluster_2
chr4	101508000	101642798	ENSMUSG00000028528	Dnajc6	cluster_2
chr13	54371349	54383917	ENSMUSG00000025867	Cplx2	cluster_2
chr15	39006280	39038186	ENSMUSG00000022297	Fzd6	cluster_2
chr4	127169204	127237022	ENSMUSG00000042388	Dlgap3	cluster_2
chr2	90885860	90890525	ENSMUSG00000040794	C1qtnf4	cluster_2
chr18	84589504	84589505	ENSMUSG00000048410	Zfp407	cluster_2
chr5	140607341	140615543	ENSMUSG00000029570	Lfng	cluster_2
chr14	20618354	20618355	ENSMUSG00000034235	Usp54	cluster_2
chr3	88629442	88632976	ENSMUSG00000028059	Arhgef2	cluster_2
chr11	57011810	57330244	ENSMUSG00000020524	Gria1	cluster_2
chr2	65845767	66031546	ENSMUSG00000044647	Csrnp3	cluster_2
chr12	21417560	21417561	ENSMUSG00000076432	Ywhaq	cluster_2
chr3	137623672	137628333	ENSMUSG00000046818	Ddit4l	cluster_2
chr12	95695357	95781107	ENSMUSG00000047414	Flrt2	cluster_2
chr15	80014808	80014809	ENSMUSG00000000489	Pdgfb	cluster_2
chr6	117168577	117181367	ENSMUSG00000061353	Cxcl12	cluster_2
chr17	53566971	53672720	ENSMUSG00000000708	Kat2b	cluster_2
chr6	145865558	145865559	ENSMUSG00000030256	Bhlhe41	cluster_2
chr13	78197930	78197931	ENSMUSG00000069171	Nr2f1	cluster_2
chr11	59306928	59333552	ENSMUSG00000000126	Wnt9a	cluster_2
chr3	31149920	31164324	ENSMUSG00000037625	Cldn11	cluster_2
chr3	108284091	108361511	ENSMUSG00000068747	Sort1	cluster_2
chr11	98836785	98853697	ENSMUSG00000038020	Rapgefl1	cluster_2
chr6	91684067	91759063	ENSMUSG00000030096	Slc6a6	cluster_2
chr11	32000463	32018007	ENSMUSG00000020297	Nsg2	cluster_2
chr5	15934691	16374511	ENSMUSG00000040118	Cacna2d1	cluster_2
chr4	129984870	130022633	ENSMUSG00000028782	Adgrb2	cluster_2
chr16	38902316	39027159	ENSMUSG00000022790	Igsf11	cluster_2
chr7	101421691	101512829	ENSMUSG00000030653	Pde2a	cluster_2
chr2	73271925	73277471	ENSMUSG00000068859	Sp9	cluster_2
chr14	39473088	39473089	ENSMUSG00000041014	Nrg3	cluster_2
chr4	82505308	82505309	ENSMUSG00000008575	Nfib	cluster_2
chr19	28010790	28010791	ENSMUSG00000040929	Rfx3	cluster_2
chr5	125532387	125792583	ENSMUSG00000070498	Tmem132b	cluster_2
chr2	73660406	73660407	ENSMUSG00000056486	Chn1	cluster_2
chr2	92599707	92615250	ENSMUSG00000027221	Chst1	cluster_2
chr6	103510876	103733035	ENSMUSG00000030077	Chl1	cluster_2
chr18	35829818	35861687	ENSMUSG00000046668	Cxxc5	cluster_2
chr5	150259930	150497752	ENSMUSG00000056602	Fry	cluster_2
chr11	16257724	16284186	ENSMUSG00000048834	Vstm2a	cluster_2
chr17	55445550	55514581	ENSMUSG00000024172	St6gal2	cluster_2
chr18	62922327	62953195	ENSMUSG00000071847	Apcdd1	cluster_2
chr11	24075054	24075055	ENSMUSG00000055010	NA	cluster_2
chr10	90829566	90971457	ENSMUSG00000058589	Anks1b	cluster_2
chr9	45430293	45753164	ENSMUSG00000032087	Dscaml1	cluster_2
chr10	59879626	59898521	ENSMUSG00000020109	Dnajb12	cluster_2
chr12	86678700	86692091	ENSMUSG00000021256	Vash1	cluster_2
chr13	88821511	89323223	ENSMUSG00000034488	Edil3	cluster_2
chr13	98354242	98356703	ENSMUSG00000078302	Foxd1	cluster_2
chr7	58658202	58829426	ENSMUSG00000025324	Atp10a	cluster_2
chr10	37138920	37138921	ENSMUSG00000069662	Marcks	cluster_2
chr4	13743436	13893649	ENSMUSG00000006586	Runx1t1	cluster_2
chr11	75193783	75267769	ENSMUSG00000045287	Rtn4rl1	cluster_2
chr5	121220219	121368573	ENSMUSG00000042744	Hectd4	cluster_2
chr1	132880273	132940005	ENSMUSG00000026443	Lrrn2	cluster_2
chr6	88724470	88825911	ENSMUSG00000033174	Mgll	cluster_2
chr19	38264782	38308939	ENSMUSG00000067242	Lgi1	cluster_2
chr4	134468406	134472925	ENSMUSG00000028832	Stmn1	cluster_2
chr8	124434338	124434339	ENSMUSG00000050751	Pgbd5	cluster_2
chr7	75308386	75308387	ENSMUSG00000053025	Sv2b	cluster_2
chr8	15011025	15033333	ENSMUSG00000055675	Kbtbd11	cluster_2
chr5	81021593	81796635	ENSMUSG00000037605	Adgrl3	cluster_2
chr18	61045150	61085061	ENSMUSG00000024620	Pdgfrb	cluster_2
chr15	74955653	74959331	ENSMUSG00000022587	Ly6e	cluster_2
chr16	18127642	18152408	ENSMUSG00000043811	Rtn4r	cluster_2
chr2	62046585	62326730	ENSMUSG00000026904	Slc4a10	cluster_2
chr1	9298864	9298865	ENSMUSG00000025909	Sntg1	cluster_2
chr11	104442291	104442292	ENSMUSG00000018412	Kansl1	cluster_2
chr9	56635628	56635629	ENSMUSG00000049556	Lingo1	cluster_2
chr7	90476001	90476002	ENSMUSG00000030614	Tmem126b	cluster_2
chr18	16809246	16809247	ENSMUSG00000024304	Cdh2	cluster_2
chr18	4634929	4682868	ENSMUSG00000033960	Jcad	cluster_2
chr3	156561794	157316445	ENSMUSG00000040037	Negr1	cluster_2
chrX	41401304	41678601	ENSMUSG00000001986	Gria3	cluster_2
chr1	56972502	56972503	ENSMUSG00000038331	Satb2	cluster_2
chr9	27790947	28925410	ENSMUSG00000062257	Opcml	cluster_2
chr8	14911724	14961202	ENSMUSG00000071176	Arhgef10	cluster_2
chr8	12984276	13017468	ENSMUSG00000031442	Mcf2l	cluster_2
chr11	86993707	86993708	ENSMUSG00000018427	Ypel2	cluster_2
chr7	123982869	124398989	ENSMUSG00000078591	Hs3st4	cluster_2
chr11	108920349	108950783	ENSMUSG00000000142	Axin2	cluster_2
chr6	129180615	129186534	ENSMUSG00000030157	Clec2d	cluster_2
chr11	77930800	77979048	ENSMUSG00000000632	Sez6	cluster_2
chr12	29534905	29923209	ENSMUSG00000061911	Myt1l	cluster_2
chr12	44328885	44601846	ENSMUSG00000020598	Nrcam	cluster_2
chr6	136171889	136171890	ENSMUSG00000030209	Grin2b	cluster_2
chrX	10717390	10719690	ENSMUSG00000008035	Mid1ip1	cluster_2
chr6	55681263	55681264	ENSMUSG00000037984	Neurod6	cluster_2
chr8	75213944	75224113	ENSMUSG00000034472	Rasd2	cluster_2
chr2	77170635	77170636	ENSMUSG00000044033	Ccdc141	cluster_2
chr3	136670124	136937727	ENSMUSG00000028161	Ppp3ca	cluster_2
chr9	45138437	45154152	ENSMUSG00000046480	Scn4b	cluster_2
chr6	118066385	118091546	ENSMUSG00000030134	Rasgef1a	cluster_2
chr4	105157347	105232764	ENSMUSG00000028517	Plpp3	cluster_2
chr1	177442351	177447237	ENSMUSG00000063659	Zbtb18	cluster_2
chr6	141856199	141856200	ENSMUSG00000030237	Slco1a4	cluster_2
chr2	28205659	28214425	ENSMUSG00000026833	Olfm1	cluster_2
chr10	79704491	79711969	ENSMUSG00000023175	Bsg	cluster_2
chr10	60106219	60135198	ENSMUSG00000058297	Spock2	cluster_2
chr1	172298064	172298065	ENSMUSG00000007097	Atp1a2	cluster_2
