# Supplementary material for: MeCP2 interacts with the super elongation complex to regulate transcription
Source: Sci Adv. 2025 Nov 26;11(48):eadt5937. doi: 10.1126/sciadv.adt5937 (PMC12652325; doi:10.1126/sciadv.adt5937)
Supplement: Supplementary file 2 — Tables S1 to S3 [file sciadv.adt5937_tables_s1_to_s3.zip › adt5937_table_s3.xlsx]

## Sheet: Cluster 1
Table S3. Gene list for clusters 1-3.
Ensembl ID	Gene name
ENSMUSG00000024175	Tekt4
ENSMUSG00000031489	Adrb3
ENSMUSG00000078862	Gm14326
ENSMUSG00000030790	Adm
ENSMUSG00000031383	Dusp9
ENSMUSG00000067212	H2-T23
ENSMUSG00000079018	Ly6c1
ENSMUSG00000021647	Cartpt
ENSMUSG00000058600	Rpl30
ENSMUSG00000071748	Gm14698
ENSMUSG00000050963	Kcns2
ENSMUSG00000069678	Pcgf1
ENSMUSG00000002012	Pnck
ENSMUSG00000041075	Fzd7
ENSMUSG00000028840	Zfp593
ENSMUSG00000025150	Cbr2
ENSMUSG00000032565	Nudt16
ENSMUSG00000023806	Rsph3b
ENSMUSG00000050234	Gja4
ENSMUSG00000071722	Spin4
ENSMUSG00000079396	Gm3411
ENSMUSG00000050930	Map10
ENSMUSG00000022469	Rapgef3
ENSMUSG00000039376	Synpo2l
ENSMUSG00000078866	Zfp970
ENSMUSG00000021478	Drd1
ENSMUSG00000052364	B630019K06Rik
ENSMUSG00000096696	Zfp960
ENSMUSG00000028495	Rps6
ENSMUSG00000030247	Kcnj8
ENSMUSG00000074623	Gm826
ENSMUSG00000029219	Slc10a4
ENSMUSG00000041954	Tnfrsf18
ENSMUSG00000019761	Krt10
ENSMUSG00000095362	Gm14325
ENSMUSG00000075478	Slitrk1
ENSMUSG00000007480	Mc5r
ENSMUSG00000063672	Nkx6-3
ENSMUSG00000027907	S100a11
ENSMUSG00000074671	Tspyl3
ENSMUSG00000091472	Gm3739
ENSMUSG00000030108	Slc6a13
ENSMUSG00000060969	Irx1
ENSMUSG00000058331	Zfp85
ENSMUSG00000036376	Abt1
ENSMUSG00000051483	Cbr1
ENSMUSG00000039481	Nrtn
ENSMUSG00000047714	Ppp1r2
ENSMUSG00000003379	Cd79a
ENSMUSG00000027324	Rpusd2
ENSMUSG00000050394	Armcx6
ENSMUSG00000073421	H2-Ab1
ENSMUSG00000001642	Akr1b3
ENSMUSG00000078878	Gm14305
ENSMUSG00000029864	Gstk1
ENSMUSG00000039628	Hs3st6
ENSMUSG00000027996	Sfrp2
ENSMUSG00000031980	Agt
ENSMUSG00000093910	Zfp853
ENSMUSG00000068220	Lgals1
ENSMUSG00000024986	Hhex
ENSMUSG00000034872	Gipc3
ENSMUSG00000031077	Fadd
ENSMUSG00000022548	Apod
ENSMUSG00000049791	Fzd4
ENSMUSG00000045179	Sox3
ENSMUSG00000020027	Socs2
ENSMUSG00000030966	Trim21
ENSMUSG00000021127	Zfp36l1
ENSMUSG00000094786	Gm14403
ENSMUSG00000050164	Mchr1
ENSMUSG00000034226	Rhov
ENSMUSG00000054978	Kbtbd13
ENSMUSG00000043157	Arl11
ENSMUSG00000031734	Irx3
ENSMUSG00000015224	Cyp2j9
ENSMUSG00000020773	Trim47
ENSMUSG00000040125	Gpr26
ENSMUSG00000020185	E2f7
ENSMUSG00000050063	Klk6
ENSMUSG00000025141	Myadml2
ENSMUSG00000033589	Reep4
ENSMUSG00000037938	Chchd5
ENSMUSG00000005718	Tfap4
ENSMUSG00000023027	Atf1
ENSMUSG00000051499	Zfp786
ENSMUSG00000021189	Atxn3
ENSMUSG00000029910	Mad2l1
ENSMUSG00000035150	Eif2s3x
ENSMUSG00000074170	Plekhf1
ENSMUSG00000072662	Mansc4
ENSMUSG00000030224	Strap
ENSMUSG00000079429	Mroh2a
ENSMUSG00000073418	C4b
ENSMUSG00000030717	Nupr1
ENSMUSG00000037737	Actrt3
ENSMUSG00000096225	Lhx8
ENSMUSG00000074971	Fibin
ENSMUSG00000039187	Fanci
ENSMUSG00000039081	Zfp503
ENSMUSG00000063535	Zfp773
ENSMUSG00000022435	Upk3a
ENSMUSG00000050106	Tmc8
ENSMUSG00000024228	Nudt12
ENSMUSG00000035208	Slfn8
ENSMUSG00000033088	Triobp
ENSMUSG00000022676	Snai2
ENSMUSG00000025464	Paox
ENSMUSG00000069588	Gm11733
ENSMUSG00000093908	Gm5784
ENSMUSG00000039349	C130074G19Rik
ENSMUSG00000056737	Capg
ENSMUSG00000002274	Metrn
ENSMUSG00000054519	Zfp867
ENSMUSG00000073471	Rsph3a
ENSMUSG00000018698	Lhx1
ENSMUSG00000060477	Irak2
ENSMUSG00000039358	Drd5
ENSMUSG00000001901	Kcnh6
ENSMUSG00000048387	Osr1
ENSMUSG00000096255	Dynlt1
ENSMUSG00000037466	Tedc1
ENSMUSG00000058174	Gm5148
ENSMUSG00000042258	Isl1
ENSMUSG00000067878	Map7d3
ENSMUSG00000037660	Gdf7
ENSMUSG00000000579	Dynlt1c
ENSMUSG00000031738	Irx6
ENSMUSG00000035799	Twist1
ENSMUSG00000041695	Kcnj2
ENSMUSG00000070357	Cfap46
ENSMUSG00000031111	Igsf1
ENSMUSG00000045281	Gpr20
ENSMUSG00000001604	Tcea3
ENSMUSG00000034875	Nudt19
ENSMUSG00000031202	Rab39b
ENSMUSG00000037772	Mrpl23
ENSMUSG00000020599	Rgs9
ENSMUSG00000090659	Zfp493
ENSMUSG00000074738	Fndc10
ENSMUSG00000078234	Klhdc7a
ENSMUSG00000040663	Clcf1
ENSMUSG00000056155	Nanos3
ENSMUSG00000068130	Zfp442
ENSMUSG00000038370	Pcp4l1
ENSMUSG00000021417	Eci2
ENSMUSG00000000275	Trim25
ENSMUSG00000047606	Ankrd34c
ENSMUSG00000017652	Cd40
ENSMUSG00000025429	Pstpip2
ENSMUSG00000018585	Atox1
ENSMUSG00000047632	Fgfbp3
ENSMUSG00000025529	Zfp711
ENSMUSG00000037463	Fbxo27
ENSMUSG00000047841	Fndc11
ENSMUSG00000040272	Accs
ENSMUSG00000050721	Plekho2
ENSMUSG00000021319	Sfrp4
ENSMUSG00000054293	P2ry10b
ENSMUSG00000012017	Scarf2
ENSMUSG00000027330	Cdc25b
ENSMUSG00000066415	Msl2
ENSMUSG00000087075	Lbhd2
ENSMUSG00000033781	Asb13
ENSMUSG00000024087	Cyp1b1
ENSMUSG00000028454	Pigo
ENSMUSG00000008540	Mgst1
ENSMUSG00000042988	Notum
ENSMUSG00000067369	Trmt2b
ENSMUSG00000071656	Lrrn4cl
ENSMUSG00000041538	H2-Ob
ENSMUSG00000095407	Tmem200c
ENSMUSG00000032327	Stra6
ENSMUSG00000047259	Mc4r
ENSMUSG00000052117	D630039A03Rik
ENSMUSG00000047115	Fam221a
ENSMUSG00000033684	Qsox1
ENSMUSG00000026208	Des
ENSMUSG00000032067	Pts
ENSMUSG00000006715	Gmnn
ENSMUSG00000024905	Tesmin
ENSMUSG00000016494	Cd34
ENSMUSG00000007987	Ift22
ENSMUSG00000027716	Trpc3
ENSMUSG00000032246	Calml4
ENSMUSG00000009097	Tbx1
ENSMUSG00000069206	Zfp874a
ENSMUSG00000090691	Gm3667
ENSMUSG00000074340	Ovgp1
ENSMUSG00000025804	Ccr1
ENSMUSG00000056972	Magel2
ENSMUSG00000043463	Rab9b
ENSMUSG00000015947	Fcgr1
ENSMUSG00000056854	Pou3f4
ENSMUSG00000033715	Akr1c14
ENSMUSG00000018334	Ksr1
ENSMUSG00000028389	Zfp37
ENSMUSG00000053475	Tnfaip6
ENSMUSG00000020459	Mtif2
ENSMUSG00000021822	Plau
ENSMUSG00000006345	Ggt1
ENSMUSG00000045318	Adra2c
ENSMUSG00000024944	Arl2
ENSMUSG00000021904	Sema3g
ENSMUSG00000039217	Il18
ENSMUSG00000022575	Gsdmd
ENSMUSG00000024134	Six2
ENSMUSG00000032299	Commd4
ENSMUSG00000002732	Fkbp7
ENSMUSG00000032420	Nt5e
ENSMUSG00000025089	Gfra1
ENSMUSG00000026475	Rgs16
ENSMUSG00000024007	Ppil1
ENSMUSG00000028494	Plin2
ENSMUSG00000058135	Gstm1
ENSMUSG00000031364	Grpr
ENSMUSG00000047842	Diras2
ENSMUSG00000051331	Cacna1c
ENSMUSG00000022414	Tab1
ENSMUSG00000026592	Tex35
ENSMUSG00000034729	Mrps10
ENSMUSG00000040488	Ltbp4
ENSMUSG00000040957	Cables1
ENSMUSG00000028884	Rpa2
ENSMUSG00000024696	Lpxn
ENSMUSG00000043592	Unc5cl
ENSMUSG00000034931	Dhx8
ENSMUSG00000059183	Mtfmt
ENSMUSG00000031767	Nudt7
ENSMUSG00000049409	Prokr1
ENSMUSG00000028339	Col15a1
ENSMUSG00000003283	Hck
ENSMUSG00000031843	Mphosph6
ENSMUSG00000028223	Decr1
ENSMUSG00000020399	Havcr2
ENSMUSG00000015652	Steap1
ENSMUSG00000068874	Selenbp1
ENSMUSG00000039699	Batf2
ENSMUSG00000057069	Ero1lb
ENSMUSG00000028551	Cdkn2c
ENSMUSG00000071235	Vrtn
ENSMUSG00000067818	Myl9
ENSMUSG00000048439	Nupl2
ENSMUSG00000052712	BC004004
ENSMUSG00000043740	B430306N03Rik
ENSMUSG00000069833	Ahnak
ENSMUSG00000050854	Tmem125
ENSMUSG00000090129	Olfr287
ENSMUSG00000030109	Slc6a12
ENSMUSG00000030188	Magohb
ENSMUSG00000021226	Acot2
ENSMUSG00000014074	Rnf168
ENSMUSG00000055817	Mta3
ENSMUSG00000007836	Hnrnpa0
ENSMUSG00000044167	Foxo1
ENSMUSG00000055745	Rtl6
ENSMUSG00000031070	Mrgprf
ENSMUSG00000087598	Zfp111
ENSMUSG00000061273	Mmgt1
ENSMUSG00000030752	Kdm8
ENSMUSG00000031483	Erlin2
ENSMUSG00000019359	Gdpd2
ENSMUSG00000067860	Zic3
ENSMUSG00000054986	Sec14l3
ENSMUSG00000049583	Grm5
ENSMUSG00000051041	Olfml1
ENSMUSG00000004791	Pgf
ENSMUSG00000022206	Npr3
ENSMUSG00000057895	Zfp105
ENSMUSG00000045284	Dcaf12l1
ENSMUSG00000057060	Slc35f3
ENSMUSG00000049353	Rd3
ENSMUSG00000079450	Cldn34c1
ENSMUSG00000048583	Igf2
ENSMUSG00000078487	Ankrd65
ENSMUSG00000031410	Nxf7
ENSMUSG00000042032	Mat2b
ENSMUSG00000072812	Ahnak2
ENSMUSG00000020514	Mrpl22
ENSMUSG00000066392	Nrxn3
ENSMUSG00000027547	Sall4
ENSMUSG00000055341	Zfp457
ENSMUSG00000021622	Ckmt2
ENSMUSG00000038836	Agbl3
ENSMUSG00000049904	Tmem17
ENSMUSG00000018882	Mrpl45
ENSMUSG00000033318	Gstt2
ENSMUSG00000002804	Nudt14
ENSMUSG00000006930	Hap1
ENSMUSG00000068245	Phf11d
ENSMUSG00000045174	Amer3
ENSMUSG00000001542	Ell2
ENSMUSG00000026932	Nacc2
ENSMUSG00000031374	Zfp92
ENSMUSG00000024594	Prrc1
ENSMUSG00000051224	Tceanc
ENSMUSG00000051159	Cited1
ENSMUSG00000029070	Mxra8
ENSMUSG00000057551	Zfp317
ENSMUSG00000027833	Shox2
ENSMUSG00000038537	Mc3r
ENSMUSG00000030423	Pop4
ENSMUSG00000078302	Foxd1
ENSMUSG00000059291	Rpl11
ENSMUSG00000026255	Efhd1
ENSMUSG00000050777	Tmem37
ENSMUSG00000043773	1700048O20Rik
ENSMUSG00000092074	Dynlt1a
ENSMUSG00000037280	Galnt6
ENSMUSG00000048988	Elfn1
ENSMUSG00000021509	Slc25a48
ENSMUSG00000055202	Zfp811
ENSMUSG00000029206	Nsun7
ENSMUSG00000024902	Mrpl11
ENSMUSG00000020303	Stc2
ENSMUSG00000073609	D2hgdh
ENSMUSG00000034639	Setmar
ENSMUSG00000031932	Gpr83
ENSMUSG00000057246	BC051142
ENSMUSG00000025784	Clec3b
ENSMUSG00000001119	Col6a1
ENSMUSG00000021094	Dhrs7
ENSMUSG00000046718	Bst2
ENSMUSG00000031432	Prps1
ENSMUSG00000052751	Repin1
ENSMUSG00000012519	Mlkl
ENSMUSG00000030897	Cnga4
ENSMUSG00000034758	Tle6
ENSMUSG00000033610	Pank1
ENSMUSG00000035275	Raver2
ENSMUSG00000018239	Zcchc10
ENSMUSG00000019232	Etnppl
ENSMUSG00000027276	Jag1
ENSMUSG00000037411	Serpine1
ENSMUSG00000060950	Trmt61a
ENSMUSG00000045827	Serpinb9
ENSMUSG00000036282	Naa30
ENSMUSG00000070407	Hs3st3b1
ENSMUSG00000028976	Slc2a5
ENSMUSG00000021281	Tnfaip2
ENSMUSG00000026622	Nek2
ENSMUSG00000056019	Zfp709
ENSMUSG00000037101	Ttc29
ENSMUSG00000048327	Ckap2l
ENSMUSG00000027905	Ddx20
ENSMUSG00000022218	Tgm1
ENSMUSG00000032463	Faim
ENSMUSG00000021356	Irf4
ENSMUSG00000032076	Cadm1
ENSMUSG00000048038	Ccdc187
ENSMUSG00000021175	Cdca7l
ENSMUSG00000054474	Thnsl2
ENSMUSG00000039601	Rcan2
ENSMUSG00000046449	Nexmif
ENSMUSG00000022715	Tmem114
ENSMUSG00000025239	Limd1
ENSMUSG00000038702	Dsel
ENSMUSG00000024292	Cyp4f14
ENSMUSG00000024526	Cidea
ENSMUSG00000024039	Cbs
ENSMUSG00000068758	Il3ra
ENSMUSG00000029569	Tmem168
ENSMUSG00000009291	Pttg1ip
ENSMUSG00000054850	Smim10l2a
ENSMUSG00000031107	Rbmx2
ENSMUSG00000040749	Siah1b
ENSMUSG00000028214	Gem
ENSMUSG00000045246	Kcng4
ENSMUSG00000040606	Kazn
ENSMUSG00000021948	Prkcd
ENSMUSG00000074899	Sptbn5
ENSMUSG00000039037	St6galnac5
ENSMUSG00000024552	Slc14a2
ENSMUSG00000020154	Ptprb
ENSMUSG00000025558	Dock9
ENSMUSG00000074867	Zfp808
ENSMUSG00000090553	Snrpe
ENSMUSG00000026072	Il1r1
ENSMUSG00000059022	Kcp
ENSMUSG00000017861	Mybl2
ENSMUSG00000038402	Foxf2
ENSMUSG00000024084	Qpct
ENSMUSG00000027667	Zfp639
ENSMUSG00000056755	Grm7
ENSMUSG00000026879	Gsn
ENSMUSG00000035683	Melk
ENSMUSG00000068079	Tcf15
ENSMUSG00000034282	Evpl
ENSMUSG00000038496	Slc19a3
ENSMUSG00000003559	As3mt
ENSMUSG00000060985	Tdrd5
ENSMUSG00000068876	Cgn
ENSMUSG00000033187	BC016579
ENSMUSG00000039725	Trp53rka
ENSMUSG00000020747	Tmem94
ENSMUSG00000064284	Cdpf1
ENSMUSG00000024592	C330018D20Rik
ENSMUSG00000055943	Emc7
ENSMUSG00000022297	Fzd6
ENSMUSG00000028927	Padi2
ENSMUSG00000036452	Arhgap26
ENSMUSG00000033855	Ston1
ENSMUSG00000029998	Pcyox1
ENSMUSG00000063281	Zfp35
ENSMUSG00000001504	Irx2
ENSMUSG00000022519	Srl
ENSMUSG00000051373	Plpp7
ENSMUSG00000054659	Pm20d2
ENSMUSG00000040666	Sh3bgr
ENSMUSG00000029084	Cd38
ENSMUSG00000032446	Eomes
ENSMUSG00000005611	Mrvi1
ENSMUSG00000049001	Ndnf
ENSMUSG00000020788	Atp2a3
ENSMUSG00000070527	Mkrn3
ENSMUSG00000024302	Dtna
ENSMUSG00000021379	Id4
ENSMUSG00000031068	Glrx3
ENSMUSG00000060904	Arl1
ENSMUSG00000028480	Glipr2
ENSMUSG00000042529	Kcnj12
ENSMUSG00000030732	Chrdl2
ENSMUSG00000058620	Adra2b
ENSMUSG00000017858	Ift52
ENSMUSG00000052374	Actn2
ENSMUSG00000031770	Herpud1
ENSMUSG00000034334	Fam151b
ENSMUSG00000000628	Hk2
ENSMUSG00000031609	Sap30
ENSMUSG00000026664	Phyh
ENSMUSG00000021684	Pde8b
ENSMUSG00000006288	Ttc5
ENSMUSG00000027463	Slc52a3
ENSMUSG00000066800	Rnasel
ENSMUSG00000032431	Crtap
ENSMUSG00000026637	Traf5
ENSMUSG00000043953	Ccrl2
ENSMUSG00000024538	Ppic
ENSMUSG00000022860	Chodl
ENSMUSG00000004044	Cavin1
ENSMUSG00000057337	Chst3
ENSMUSG00000026616	Cr2
ENSMUSG00000074874	Ctla2b
ENSMUSG00000037119	Fam91a1
ENSMUSG00000073733	Rsg1
ENSMUSG00000090093	Gm14399
ENSMUSG00000022951	Rcan1
ENSMUSG00000024588	Fech
ENSMUSG00000019102	Aldh3a1
ENSMUSG00000027011	Ube2e3
ENSMUSG00000073077	Gm7173
ENSMUSG00000004952	Rasa4
ENSMUSG00000037475	Thoc2
ENSMUSG00000071531	Gprin2
ENSMUSG00000024778	Fas
ENSMUSG00000052485	Tmem171
ENSMUSG00000053199	Arhgap20
ENSMUSG00000060961	Slc4a4
ENSMUSG00000037544	Dlgap5
ENSMUSG00000094841	Gm10610
ENSMUSG00000024997	Prdx3
ENSMUSG00000021645	Smn1
ENSMUSG00000051220	Ercc6l
ENSMUSG00000033174	Mgll
ENSMUSG00000025324	Atp10a
ENSMUSG00000018893	Mb
ENSMUSG00000000876	Pxmp4
ENSMUSG00000052609	Plekhg3
ENSMUSG00000031170	Slc38a5
ENSMUSG00000078870	Gm14410
ENSMUSG00000042410	Agps
ENSMUSG00000026414	Tnnt2
ENSMUSG00000079164	Tlr5
ENSMUSG00000039234	Sec24d
ENSMUSG00000020482	Ccdc117
ENSMUSG00000028914	Casp9
ENSMUSG00000048230	Fbxo43
ENSMUSG00000039774	Galnt12
ENSMUSG00000026073	Il1r2
ENSMUSG00000010825	Grid2ip
ENSMUSG00000062432	Cyp26c1
ENSMUSG00000055010	A830031A19Rik
ENSMUSG00000028312	Smc2
ENSMUSG00000025086	Trub1
ENSMUSG00000073968	Trim68
ENSMUSG00000022019	Tdrd3
ENSMUSG00000022177	Haus4
ENSMUSG00000019851	Perp
ENSMUSG00000060962	Dmkn
ENSMUSG00000038393	Txnip
ENSMUSG00000030075	Cntn3
ENSMUSG00000029253	Cenpc1
ENSMUSG00000027227	Sord
ENSMUSG00000037826	Ppm1k
ENSMUSG00000030972	Acsm5
ENSMUSG00000001166	Oas1c
ENSMUSG00000057858	Fam204a
ENSMUSG00000028133	Rwdd3
ENSMUSG00000058900	Rsl1
ENSMUSG00000021913	Ogdhl
ENSMUSG00000072473	1700024G13Rik
ENSMUSG00000042500	Ago4
ENSMUSG00000022439	Parvg
ENSMUSG00000055717	Slain1
ENSMUSG00000070493	Chchd2
ENSMUSG00000033227	Wnt6
ENSMUSG00000070577	Gm572
ENSMUSG00000032204	Aqp9
ENSMUSG00000036769	Wdr44
ENSMUSG00000019837	Gtf3c6
ENSMUSG00000027318	Adam33
ENSMUSG00000020657	Dnajc27
ENSMUSG00000041842	Fhdc1
ENSMUSG00000032062	2310030G06Rik
ENSMUSG00000032033	Barx2
ENSMUSG00000032757	Bet1
ENSMUSG00000020990	Cdkl1
ENSMUSG00000033542	Arhgef5
ENSMUSG00000061544	Zfp229
ENSMUSG00000032269	Htr3a
ENSMUSG00000059689	Zfp637
ENSMUSG00000001829	Clpb
ENSMUSG00000064201	Krt2
ENSMUSG00000035992	Fnip1
ENSMUSG00000000154	Slc22a18
ENSMUSG00000062760	1810041L15Rik
ENSMUSG00000027890	Gstm4
ENSMUSG00000037936	Scarb1
ENSMUSG00000038147	Cd84
ENSMUSG00000032602	Slc25a20
ENSMUSG00000025572	Tmc6
ENSMUSG00000031344	Gabrq
ENSMUSG00000040118	Cacna2d1
ENSMUSG00000039835	Nhsl1
ENSMUSG00000046287	Pnma3
ENSMUSG00000028284	Map3k7
ENSMUSG00000031608	Galnt7
ENSMUSG00000059363	Fxn
ENSMUSG00000034462	Pkd2
ENSMUSG00000070780	Rbm47
ENSMUSG00000018604	Tbx3
ENSMUSG00000090958	Lrrc32
ENSMUSG00000016239	Lonrf3
ENSMUSG00000030670	Cyp2r1
ENSMUSG00000040152	Thbs1
ENSMUSG00000044258	Ctla2a
ENSMUSG00000037197	Rbm17
ENSMUSG00000071477	Zfp777
ENSMUSG00000002210	Smg9
ENSMUSG00000026564	Dusp27
ENSMUSG00000045555	Mettl24
ENSMUSG00000028088	Fmo5
ENSMUSG00000032243	Itga11
ENSMUSG00000015305	Sash1
ENSMUSG00000028661	Epha8
ENSMUSG00000031953	Tmem170
ENSMUSG00000031479	Vps36
ENSMUSG00000035770	Dync1li2
ENSMUSG00000041135	Ripk2
ENSMUSG00000071234	Syndig1l
ENSMUSG00000037991	Rmi2
ENSMUSG00000018433	Nol11
ENSMUSG00000017446	C1qtnf1
ENSMUSG00000028584	Lrrc38
ENSMUSG00000056267	Cep70
ENSMUSG00000026484	Rnf2
ENSMUSG00000036944	Tmem71
ENSMUSG00000025610	Map3k7cl
ENSMUSG00000074277	Phldb3
ENSMUSG00000030835	Nomo1
ENSMUSG00000026840	Lamc3
ENSMUSG00000021090	Lrrc9
ENSMUSG00000019817	Plagl1
ENSMUSG00000048921	Zfp689
ENSMUSG00000000766	Oprm1
ENSMUSG00000046152	Fut10
ENSMUSG00000045629	Sh3tc2
ENSMUSG00000059455	Plac8l1
ENSMUSG00000040350	Trim7
ENSMUSG00000026003	Acadl
ENSMUSG00000027400	Pdyn
ENSMUSG00000022900	Ildr1
ENSMUSG00000030763	Lcmt1
ENSMUSG00000006611	Hfe
ENSMUSG00000005533	Igf1r
ENSMUSG00000032231	Anxa2
ENSMUSG00000025436	Atp23
ENSMUSG00000039385	Cdh6
ENSMUSG00000032679	Cd59a
ENSMUSG00000042364	Snx18
ENSMUSG00000057715	A830018L16Rik
ENSMUSG00000000673	Haao
ENSMUSG00000063275	Hacd1
ENSMUSG00000069516	Lyz2
ENSMUSG00000029097	Trmt44
ENSMUSG00000036777	Anln
ENSMUSG00000031375	Bgn
ENSMUSG00000045441	Gprin3
ENSMUSG00000030340	Scnn1a
ENSMUSG00000044626	Liph
ENSMUSG00000032334	Loxl1
ENSMUSG00000026495	Efcab2
ENSMUSG00000023903	Mmp25
ENSMUSG00000030769	Slc5a11
ENSMUSG00000022245	Skor1
ENSMUSG00000033906	Zdhhc15
ENSMUSG00000028859	Csf3r
ENSMUSG00000025665	Rps6ka6
ENSMUSG00000053930	Shisa6
ENSMUSG00000033777	Tlr13
ENSMUSG00000031853	Map3k21
ENSMUSG00000021665	Hexb
ENSMUSG00000073988	Ttpa
ENSMUSG00000015243	Abca1
ENSMUSG00000028273	Pdlim5
ENSMUSG00000022505	Emp2
ENSMUSG00000055835	Zfp1
ENSMUSG00000030921	Trim30a
ENSMUSG00000068394	Cep152
ENSMUSG00000001506	Col1a1
ENSMUSG00000020007	Il20ra
ENSMUSG00000024900	Cpt1a
ENSMUSG00000039676	Capsl
ENSMUSG00000026655	Fam107b
ENSMUSG00000004451	Ralb
ENSMUSG00000020859	Spag9
ENSMUSG00000047747	Rnf150
ENSMUSG00000018566	Slc2a4
ENSMUSG00000041477	Dcp1b
ENSMUSG00000028476	Reck
ENSMUSG00000027861	Casq2
ENSMUSG00000044934	Zfp367
ENSMUSG00000000392	Fap
ENSMUSG00000036661	Dennd3
ENSMUSG00000023990	Tfeb
ENSMUSG00000021303	Gng4
ENSMUSG00000022359	Wdyhv1
ENSMUSG00000028228	Cpne3
ENSMUSG00000020256	Aldh1l2
ENSMUSG00000021464	Ror2
ENSMUSG00000032307	Ube2q2
ENSMUSG00000075302	Erich2
ENSMUSG00000033427	Upb1
ENSMUSG00000024053	Emilin2
ENSMUSG00000028538	St3gal3
ENSMUSG00000041323	Ak7
ENSMUSG00000030148	Clec4a2
ENSMUSG00000034055	Phka1
ENSMUSG00000046275	Tusc5
ENSMUSG00000031828	Klhl36
ENSMUSG00000052688	Rab7b
ENSMUSG00000073555	Gm4951
ENSMUSG00000002308	Cd320
ENSMUSG00000063529	Stmnd1
ENSMUSG00000040204	Pclaf
ENSMUSG00000051034	Zfp11
ENSMUSG00000027611	Procr
ENSMUSG00000027082	Tfpi
ENSMUSG00000030917	Tmem159
ENSMUSG00000061859	Patj
ENSMUSG00000032028	Nxpe2
ENSMUSG00000019978	Epb41l2
ENSMUSG00000069372	Ctxn3
ENSMUSG00000039252	Lgi2
ENSMUSG00000027956	Tmem144
ENSMUSG00000024078	Ttc27
ENSMUSG00000004709	Cd244
ENSMUSG00000043164	Tmem212
ENSMUSG00000022235	Cmbl
ENSMUSG00000047897	Ripply2
ENSMUSG00000019889	Ptprk
ENSMUSG00000035493	Tgfbi
ENSMUSG00000018589	Glra2
ENSMUSG00000038510	Rpf2
ENSMUSG00000020891	Alox8
ENSMUSG00000031255	Sytl4
ENSMUSG00000027860	Vangl1
ENSMUSG00000033355	Rtp4
ENSMUSG00000002289	Angptl4
ENSMUSG00000042705	Commd10
ENSMUSG00000030107	Usp18
ENSMUSG00000036995	Asap3
ENSMUSG00000029310	Nudt9
ENSMUSG00000062590	Armc9
ENSMUSG00000030218	Mgp
ENSMUSG00000027931	Npr1
ENSMUSG00000022246	Rai14
ENSMUSG00000036863	Syde2
ENSMUSG00000026226	Spata3
ENSMUSG00000000037	Scml2
ENSMUSG00000071337	Tia1
ENSMUSG00000045930	Clec14a
ENSMUSG00000041143	Tmco4
ENSMUSG00000028259	Fhl5
ENSMUSG00000001983	Taco1
ENSMUSG00000054951	9130008F23Rik
ENSMUSG00000010505	Myt1
ENSMUSG00000040723	Rcsd1
ENSMUSG00000031712	Il15
ENSMUSG00000073599	Ecscr
ENSMUSG00000039087	Rreb1
ENSMUSG00000031907	Zfp90
ENSMUSG00000028076	Cd1d1
ENSMUSG00000024154	Gtf2a1l
ENSMUSG00000023830	Igf2r
ENSMUSG00000022197	Pdzd2
ENSMUSG00000037605	Adgrl3
ENSMUSG00000020061	Mybpc1
ENSMUSG00000040093	Bmf
ENSMUSG00000027326	Knl1
ENSMUSG00000037355	Uvssa
ENSMUSG00000030043	Tacr1
ENSMUSG00000034898	Filip1
ENSMUSG00000044150	Bclaf3
ENSMUSG00000019848	Popdc3
ENSMUSG00000030222	Rerg
ENSMUSG00000045319	Proser2
ENSMUSG00000028718	Stil
ENSMUSG00000030930	Chst15
ENSMUSG00000055210	Foxd2
ENSMUSG00000047749	Zc3hav1l
ENSMUSG00000029066	Mrpl20
ENSMUSG00000025041	Nt5c2
ENSMUSG00000019842	Traf3ip2
ENSMUSG00000004018	Fancl
ENSMUSG00000022964	Tmem50b
ENSMUSG00000052676	Zmat1
ENSMUSG00000036718	Micall2
ENSMUSG00000029994	Anxa4
ENSMUSG00000029804	Herc3
ENSMUSG00000062157	Ifnlr1
ENSMUSG00000026196	Bard1
ENSMUSG00000000339	Rtca
ENSMUSG00000032268	Tmprss5
ENSMUSG00000030316	Tamm41
ENSMUSG00000025010	Ccnj
ENSMUSG00000006522	Itih3
ENSMUSG00000028354	Fmn2
ENSMUSG00000047907	Tshz2
ENSMUSG00000024174	Pot1b
ENSMUSG00000030446	Zfp273
ENSMUSG00000032278	Paqr5
ENSMUSG00000044296	Zfp879
ENSMUSG00000020019	Ntn4
ENSMUSG00000020689	Itgb3
ENSMUSG00000027859	Ngf
ENSMUSG00000028696	Ipp
ENSMUSG00000005803	Sqor
ENSMUSG00000044835	Ankrd45
ENSMUSG00000027649	Ctnnbl1
ENSMUSG00000048490	Nrip1
ENSMUSG00000037339	Fam53a
ENSMUSG00000023911	Flywch2
ENSMUSG00000036602	Alx1
ENSMUSG00000021280	Exoc3l4
ENSMUSG00000040205	Cuzd1
ENSMUSG00000039328	Rnf122
ENSMUSG00000032017	Grik4
ENSMUSG00000026141	Col19a1
ENSMUSG00000034706	Dnaic2
ENSMUSG00000055991	Zkscan5
ENSMUSG00000041078	Grid1
ENSMUSG00000041849	Card6
ENSMUSG00000059182	Skap2
ENSMUSG00000005373	Mlxipl
ENSMUSG00000058022	Adtrp
ENSMUSG00000044811	Cd300c2
ENSMUSG00000041995	Zbed3
ENSMUSG00000026676	Ccdc3
ENSMUSG00000021552	Gkap1
ENSMUSG00000032564	Cpne4
ENSMUSG00000003309	Ap1m2
ENSMUSG00000034177	Rnf43
ENSMUSG00000027510	Rbm38
ENSMUSG00000036745	Ttll7
ENSMUSG00000074345	Tnfaip8l3
ENSMUSG00000061461	Smim20
ENSMUSG00000020798	Spns3
ENSMUSG00000050830	Vwc2
ENSMUSG00000090223	Pcp4
ENSMUSG00000038982	Bloc1s5
ENSMUSG00000038764	Ptpn3
ENSMUSG00000050666	Vstm4
ENSMUSG00000036815	Dpp10
ENSMUSG00000064181	Rab3ip
ENSMUSG00000001348	Acp5
ENSMUSG00000020105	Lrig3
ENSMUSG00000053161	Daw1
ENSMUSG00000027508	Pag1
ENSMUSG00000052031	Tagap1
ENSMUSG00000042367	Gjb3
ENSMUSG00000029410	Ppef2
ENSMUSG00000030254	Rad18
ENSMUSG00000057133	Chd6
ENSMUSG00000047466	8030462N17Rik
ENSMUSG00000032024	Clmp
ENSMUSG00000044468	Fam46c
ENSMUSG00000024587	Nars
ENSMUSG00000031112	Stk26
ENSMUSG00000073755	5730409E04Rik
ENSMUSG00000045036	Tmem232
ENSMUSG00000056617	4931429L15Rik
ENSMUSG00000030339	Ltbr
ENSMUSG00000059900	Tmem40
ENSMUSG00000054676	1600014C10Rik
ENSMUSG00000027555	Car13
ENSMUSG00000022514	Il1rap
ENSMUSG00000028539	Artn
ENSMUSG00000007279	Scube2
ENSMUSG00000033444	Specc1l
ENSMUSG00000052928	Ctif
ENSMUSG00000062761	Zfp512
ENSMUSG00000002881	Nab1
ENSMUSG00000032291	Crabp1
ENSMUSG00000018417	Myo1b
ENSMUSG00000045658	Pid1
ENSMUSG00000023882	Zfp54
ENSMUSG00000027070	Lrp2
ENSMUSG00000026605	Cenpf
ENSMUSG00000004730	Adgre1
ENSMUSG00000027966	Col11a1
ENSMUSG00000062007	Hsh2d
ENSMUSG00000035967	Ints6l
ENSMUSG00000041193	Pla2g5
ENSMUSG00000061171	Slc38a11
ENSMUSG00000030513	Pcsk6
ENSMUSG00000000340	Dbt
ENSMUSG00000033114	Slc35d2
ENSMUSG00000032652	Crebl2
ENSMUSG00000052760	A630001G21Rik
ENSMUSG00000027199	Gatm
ENSMUSG00000026970	Rbms1
ENSMUSG00000058317	Ube2e2
ENSMUSG00000051669	AU021092
ENSMUSG00000019942	Cdk1
ENSMUSG00000057842	Zfp595
ENSMUSG00000022094	Slc39a14
ENSMUSG00000056987	Fam71d
ENSMUSG00000042770	Hebp1
ENSMUSG00000018654	Ikzf1
ENSMUSG00000022529	Zfp263
ENSMUSG00000056268	Dennd1b
ENSMUSG00000040713	Creg1
ENSMUSG00000060336	Zfp937
ENSMUSG00000073725	Lmbrd1
ENSMUSG00000022438	Parvb
ENSMUSG00000014198	Zfp385c
ENSMUSG00000031584	Gsr
ENSMUSG00000046318	Ccbe1
ENSMUSG00000079598	Clec2l
ENSMUSG00000034109	Golim4
ENSMUSG00000032413	Rasa2
ENSMUSG00000043789	Vwce
ENSMUSG00000041548	Hspb8
ENSMUSG00000025905	Oprk1
ENSMUSG00000021990	Spata13
ENSMUSG00000071713	Csf2rb
ENSMUSG00000021745	Ptprg
ENSMUSG00000063652	Slc22a21
ENSMUSG00000034612	Chst11
ENSMUSG00000026686	Lmx1a
ENSMUSG00000030669	Calca
ENSMUSG00000042097	Zfp239
ENSMUSG00000011171	Vipr2
ENSMUSG00000035062	Zc4h2
ENSMUSG00000020225	Tmbim4
ENSMUSG00000000290	Itgb2
ENSMUSG00000029660	Tex26
ENSMUSG00000030042	Pole4
ENSMUSG00000020712	Tcam1
ENSMUSG00000067928	Zfp760
ENSMUSG00000049985	Ankrd55
ENSMUSG00000028599	Tnfrsf1b
ENSMUSG00000033278	Ptprm
ENSMUSG00000068859	Sp9
ENSMUSG00000018459	Slc13a3
ENSMUSG00000091896	Ube2d2a
ENSMUSG00000029761	Cald1
ENSMUSG00000038805	Six3
ENSMUSG00000056130	Ticam2
ENSMUSG00000029638	Glcci1
ENSMUSG00000017817	Jph2
ENSMUSG00000041797	Abca9
ENSMUSG00000066760	Psg16
ENSMUSG00000053886	Sh2d4a
ENSMUSG00000074361	C5ar2
ENSMUSG00000022365	Derl1
ENSMUSG00000041625	Ggact
ENSMUSG00000020067	Mypn
ENSMUSG00000023885	Thbs2
ENSMUSG00000044783	Hjurp
ENSMUSG00000031558	Slit2
ENSMUSG00000044456	Rin3
ENSMUSG00000042447	Mios
ENSMUSG00000028360	Slc44a5
ENSMUSG00000063446	Plppr1
ENSMUSG00000024505	Dtwd2
ENSMUSG00000021367	Edn1
ENSMUSG00000043518	Rai2
ENSMUSG00000030745	Il21r
ENSMUSG00000029179	Zcchc4
ENSMUSG00000052496	Pkdrej
ENSMUSG00000032540	Abhd5
ENSMUSG00000034959	Rubcnl
ENSMUSG00000022769	Sdf2l1
ENSMUSG00000028364	Tnc
ENSMUSG00000038204	Asb10
ENSMUSG00000057455	Rit2
ENSMUSG00000005716	Pvalb
ENSMUSG00000036782	Klhl13
ENSMUSG00000028776	Tinagl1
ENSMUSG00000001228	Uhrf1
ENSMUSG00000057604	Lmcd1
ENSMUSG00000019890	Nts
ENSMUSG00000000811	Txnrd3
ENSMUSG00000026193	Fn1
ENSMUSG00000043091	Tuba1c
ENSMUSG00000036223	Ska1
ENSMUSG00000046178	Nxph1
ENSMUSG00000063727	Tnfrsf11b
ENSMUSG00000081769	Gm12216
ENSMUSG00000048905	4930539E08Rik
ENSMUSG00000061758	Akr1b10
ENSMUSG00000034266	Batf
ENSMUSG00000007827	Ankrd26
ENSMUSG00000045165	AI467606
ENSMUSG00000049148	Plcxd3
ENSMUSG00000045867	Cradd
ENSMUSG00000052395	Rft1
ENSMUSG00000063810	Alms1
ENSMUSG00000021359	Tfap2a
ENSMUSG00000000402	Egfl6
ENSMUSG00000037149	Ddx1
ENSMUSG00000033255	Gm5134
ENSMUSG00000035539	Ccdc180
ENSMUSG00000002980	Bcam
ENSMUSG00000021895	Arhgef3
ENSMUSG00000004151	Etv1
ENSMUSG00000002699	Lcp2
ENSMUSG00000021213	Akr1c13
ENSMUSG00000047371	Zfp768
ENSMUSG00000006740	Kif5b
ENSMUSG00000032456	Nmnat3
ENSMUSG00000018921	Pelp1
ENSMUSG00000026786	Apbb1ip
ENSMUSG00000004633	Chn2
ENSMUSG00000035778	Ggta1
ENSMUSG00000027641	Rbl1
ENSMUSG00000044641	Pard6b
ENSMUSG00000035142	Nubpl
ENSMUSG00000041660	Bbox1
ENSMUSG00000035606	Ky
ENSMUSG00000033882	Rbm46
ENSMUSG00000071398	2410004P03Rik
ENSMUSG00000027230	Creb3l1
ENSMUSG00000033581	Igf2bp2
ENSMUSG00000046743	Fat4
ENSMUSG00000041012	Cmtm8
ENSMUSG00000030111	A2m
ENSMUSG00000071302	2610044O15Rik8
ENSMUSG00000045083	Lingo2
ENSMUSG00000032051	Fdx1
ENSMUSG00000068270	Shroom4
ENSMUSG00000053062	Jam2
ENSMUSG00000072663	Spef2
ENSMUSG00000062209	Erbb4
ENSMUSG00000036832	Lpar3
ENSMUSG00000022488	Nckap1l
ENSMUSG00000024810	Il33
ENSMUSG00000035158	Mitf
ENSMUSG00000032415	Ube2cbp
ENSMUSG00000006019	Dhx34
ENSMUSG00000021838	Samd4
ENSMUSG00000046491	C1qtnf2
ENSMUSG00000030287	Itpr2
ENSMUSG00000031596	Slc7a2
ENSMUSG00000054702	Ap1s3
ENSMUSG00000025776	Crispld1
ENSMUSG00000040113	Mettl11b
ENSMUSG00000044674	Fzd1
ENSMUSG00000039313	AF529169
ENSMUSG00000029710	Ephb4
ENSMUSG00000051379	Flrt3
ENSMUSG00000045973	Slc25a51
ENSMUSG00000021187	Tc2n
ENSMUSG00000042515	Mum1l1
ENSMUSG00000028172	Tacr3
ENSMUSG00000041997	Tlk1
ENSMUSG00000039043	Arpin
ENSMUSG00000030834	Abcc6
ENSMUSG00000042498	D330045A20Rik
ENSMUSG00000003208	Ccdc94
ENSMUSG00000003235	Eif2b5
ENSMUSG00000022686	B3gnt5
ENSMUSG00000030098	Grip2
ENSMUSG00000033216	Eefsec
ENSMUSG00000055322	Tns1
ENSMUSG00000027763	Mbnl1
ENSMUSG00000029851	Tcaf2
ENSMUSG00000033752	Mnd1
ENSMUSG00000048799	Cep120
ENSMUSG00000025813	Homer2
ENSMUSG00000045932	Ifit2
ENSMUSG00000051910	Sox6
ENSMUSG00000036242	3632451O06Rik
ENSMUSG00000033502	Cdc14a
ENSMUSG00000070866	Zfp804a
ENSMUSG00000078867	Gm14418
ENSMUSG00000034308	Sdr42e1
ENSMUSG00000020241	Col6a2
ENSMUSG00000070291	Ddx43
ENSMUSG00000070695	Cntnap5a
ENSMUSG00000020056	Washc3
ENSMUSG00000078591	Hs3st4
ENSMUSG00000045659	Plekha7
ENSMUSG00000035910	Dcdc2a
ENSMUSG00000053465	Hs6st3
ENSMUSG00000004947	Dtx2
ENSMUSG00000015957	Wnt11
ENSMUSG00000009670	Tex11
ENSMUSG00000046179	E2f8
ENSMUSG00000032232	Cgnl1
ENSMUSG00000003051	Elf3
ENSMUSG00000038463	Olfml2b
ENSMUSG00000020963	Tshr
ENSMUSG00000020566	Atp6v1c2
ENSMUSG00000026049	Tex30
ENSMUSG00000027198	Ext2
ENSMUSG00000046971	Pla2g4f
ENSMUSG00000055026	Gabrg3
ENSMUSG00000041540	Sox5
ENSMUSG00000016024	Lbp
ENSMUSG00000028883	Sema3a
ENSMUSG00000028024	Enpep
ENSMUSG00000042035	Igsf3
ENSMUSG00000026383	Epb41l5
ENSMUSG00000021375	Kif13a
ENSMUSG00000093806	Asmt
ENSMUSG00000027344	Fsip1
ENSMUSG00000029917	C130060K24Rik
ENSMUSG00000044447	Dock5
ENSMUSG00000041707	1810011H11Rik
ENSMUSG00000039519	Cyp7b1
ENSMUSG00000044164	Rnf182
ENSMUSG00000020380	Rad50
ENSMUSG00000024650	Slc22a6
ENSMUSG00000029759	Pon3
ENSMUSG00000028004	Npy2r
ENSMUSG00000038173	Enpp6
ENSMUSG00000032667	Pon2
ENSMUSG00000062949	Atp11c
ENSMUSG00000025885	Myo5b
ENSMUSG00000047129	1700113H08Rik
ENSMUSG00000034486	Gbx2
ENSMUSG00000039047	Pigk
ENSMUSG00000028982	Slc25a33
ENSMUSG00000037709	Fam13a
ENSMUSG00000022844	Pdia5
ENSMUSG00000040919	4930505A04Rik
ENSMUSG00000025289	Prdx4
ENSMUSG00000025020	Slit1
ENSMUSG00000029524	Sirt4
ENSMUSG00000005357	Slc1a6
ENSMUSG00000026153	Fam135a
ENSMUSG00000025531	Chm
ENSMUSG00000063808	Gpatch1
ENSMUSG00000042684	Npl
ENSMUSG00000038576	Susd4
ENSMUSG00000031698	Mylk3
ENSMUSG00000095105	Edaradd
ENSMUSG00000022754	Tmem45a
ENSMUSG00000034330	Plcg2
ENSMUSG00000074872	Ctxn2
ENSMUSG00000035045	Zc3h12b
ENSMUSG00000029185	Fam114a1
ENSMUSG00000020847	Rph3al
ENSMUSG00000005413	Hmox1
ENSMUSG00000037813	D630003M21Rik
ENSMUSG00000053333	Dis3l2
ENSMUSG00000033177	Tmprss7
ENSMUSG00000021733	Slc4a7
ENSMUSG00000017778	Cox7c
ENSMUSG00000028383	Hsdl2
ENSMUSG00000029155	Spata18
ENSMUSG00000044522	A730020M07Rik
ENSMUSG00000043020	Wdr63
ENSMUSG00000047773	Ankfn1
ENSMUSG00000038872	Zfhx3
ENSMUSG00000035273	Hpse
ENSMUSG00000080717	B230307C23Rik
ENSMUSG00000029376	Mthfd2l
ENSMUSG00000048402	Gli2
ENSMUSG00000039748	Exo1
ENSMUSG00000024534	Sncaip
ENSMUSG00000027377	Mall
ENSMUSG00000034021	Pds5b
ENSMUSG00000009545	Kcnq1
ENSMUSG00000013584	Aldh1a2
ENSMUSG00000024511	Rab27b
ENSMUSG00000038302	Afg1l
ENSMUSG00000019977	Hbs1l
ENSMUSG00000022621	Rabl2
ENSMUSG00000058571	Gpc6
ENSMUSG00000040562	Gstm2
ENSMUSG00000031518	Spata4
ENSMUSG00000071347	C1qtnf9
ENSMUSG00000070733	Fryl
ENSMUSG00000069743	Zfp820
ENSMUSG00000051977	Prdm9
ENSMUSG00000021932	Rnaseh2b
ENSMUSG00000024451	Arap3
ENSMUSG00000022150	Dab2
ENSMUSG00000041782	Lad1
ENSMUSG00000047996	Prrg1
ENSMUSG00000024521	Pmaip1
ENSMUSG00000000276	Dgke
ENSMUSG00000021933	Gucy1b2
ENSMUSG00000031351	Zfp185
ENSMUSG00000032849	Abcc4
ENSMUSG00000031165	Was
ENSMUSG00000045875	Adra1a
ENSMUSG00000041440	Gk5
ENSMUSG00000020227	Irak3
ENSMUSG00000058624	Gda
ENSMUSG00000030528	Blm
ENSMUSG00000044393	Dsg2
ENSMUSG00000041112	Elmo1
ENSMUSG00000021903	Galnt15
ENSMUSG00000029314	Gpat3
ENSMUSG00000026058	Khdrbs2
ENSMUSG00000072620	Slfn2
ENSMUSG00000052551	Adarb2
ENSMUSG00000057751	Megf6
ENSMUSG00000060470	Adgrg3
ENSMUSG00000042417	Ccno
ENSMUSG00000037940	Inpp4b
ENSMUSG00000026029	Casp8
ENSMUSG00000039179	Tekt5
ENSMUSG00000027584	Oprl1
ENSMUSG00000042190	Cmklr1
ENSMUSG00000075327	Zbtb2
ENSMUSG00000035131	Brinp3
ENSMUSG00000028031	Dkk2
ENSMUSG00000021809	Nudt13
ENSMUSG00000037997	Parp11
ENSMUSG00000039316	Rftn1
ENSMUSG00000029321	Slc10a6
ENSMUSG00000061950	Ppp4r1
ENSMUSG00000079559	Colca2
ENSMUSG00000041949	Tango6
ENSMUSG00000049164	Zfp518a
ENSMUSG00000025040	Fundc1
ENSMUSG00000029915	Clec5a
ENSMUSG00000053965	Pde5a
ENSMUSG00000025795	Rassf3
ENSMUSG00000022032	Scara5
ENSMUSG00000020042	Btbd11
ENSMUSG00000039155	Cdh26
ENSMUSG00000040489	Sox30
ENSMUSG00000029563	Foxp2
ENSMUSG00000022856	Tmem41a
ENSMUSG00000075232	Amd1
ENSMUSG00000055994	Nod2
ENSMUSG00000036585	Fgf1
ENSMUSG00000023022	Lima1
ENSMUSG00000029096	Htra3
ENSMUSG00000030500	Slc17a6
ENSMUSG00000001930	Vwf
ENSMUSG00000043165	Lor
ENSMUSG00000024258	Polr2d
ENSMUSG00000036030	Prtg
ENSMUSG00000029207	Apbb2
ENSMUSG00000053279	Aldh1a1
ENSMUSG00000033182	Kbtbd12
ENSMUSG00000071291	Zfp58
ENSMUSG00000040219	Ttc12
ENSMUSG00000020542	Myocd
ENSMUSG00000029735	Tpk1
ENSMUSG00000021423	Ly86
ENSMUSG00000031093	Dock11
ENSMUSG00000023764	Sfi1
ENSMUSG00000074896	Ifit3
ENSMUSG00000049422	Chchd10
ENSMUSG00000074158	Zfp976
ENSMUSG00000025255	Zfhx4
ENSMUSG00000038119	Cdon
ENSMUSG00000029204	Rhoh
ENSMUSG00000039109	F13a1
ENSMUSG00000035860	Cdhr3
ENSMUSG00000000303	Cdh1
ENSMUSG00000020218	Wif1
ENSMUSG00000057766	Ankrd29
ENSMUSG00000053141	Ptprt
ENSMUSG00000002017	Fam98a
ENSMUSG00000063558	Aox1
ENSMUSG00000066406	Akap13
ENSMUSG00000021619	Atg10
ENSMUSG00000011154	Cfap161
ENSMUSG00000032380	Dapk2
ENSMUSG00000063296	Tmem117
ENSMUSG00000036412	Arsi
ENSMUSG00000027016	Zfp385b
ENSMUSG00000038718	Pbx3
ENSMUSG00000028078	Dclk2
ENSMUSG00000049252	Lrp1b
ENSMUSG00000033083	Tbc1d4
ENSMUSG00000102692	Dchs2
ENSMUSG00000032332	Col12a1
ENSMUSG00000000223	Drp2
ENSMUSG00000063626	Unc5d
ENSMUSG00000058729	Lin9
ENSMUSG00000024197	Plin3
ENSMUSG00000035948	Acss3
ENSMUSG00000032372	Plscr2
ENSMUSG00000075270	Pde11a
ENSMUSG00000057098	Ebf1
ENSMUSG00000026413	Pkp1
ENSMUSG00000030048	Gkn3
ENSMUSG00000017417	Plxdc1
ENSMUSG00000000093	Tbx2
ENSMUSG00000032313	Tmem266
ENSMUSG00000024085	Man2a1
ENSMUSG00000066113	Adamtsl1
ENSMUSG00000054237	Fra10ac1
ENSMUSG00000039814	Xkr5
ENSMUSG00000016206	H2-M3
ENSMUSG00000020193	Zpbp
ENSMUSG00000033790	Tubgcp5
ENSMUSG00000056436	Cyct
ENSMUSG00000026335	Pam
ENSMUSG00000038349	Plcl1
ENSMUSG00000006221	Hspb7
ENSMUSG00000033721	Vav3
ENSMUSG00000035299	Mid1
ENSMUSG00000035151	Elmod2
ENSMUSG00000026037	Orc2
ENSMUSG00000054843	Atrnl1
ENSMUSG00000005131	4930550C14Rik
ENSMUSG00000063060	Sox7
ENSMUSG00000020017	Hal
ENSMUSG00000018800	Abca5
ENSMUSG00000020623	Map2k6
ENSMUSG00000047454	Gphn
ENSMUSG00000021069	Pygl
ENSMUSG00000026039	Sgol2a
ENSMUSG00000041144	Dnah7b
ENSMUSG00000028391	Wdr31
ENSMUSG00000029913	Prdm5
ENSMUSG00000040213	Kyat3
ENSMUSG00000019961	Tmpo
ENSMUSG00000038608	Dock10
ENSMUSG00000027316	Gfra4
ENSMUSG00000038954	Supt3
ENSMUSG00000021646	Mccc2
ENSMUSG00000021136	Smoc1
ENSMUSG00000026483	Fam129a
ENSMUSG00000039911	Spsb1
ENSMUSG00000038622	Med30
ENSMUSG00000029313	Aff1
ENSMUSG00000062542	Syt9
ENSMUSG00000058806	Col13a1
ENSMUSG00000032387	Rbpms2
ENSMUSG00000023266	Frs3
ENSMUSG00000019982	Myb
ENSMUSG00000059901	Adamts14
ENSMUSG00000029776	Hibadh
ENSMUSG00000018486	Wnt9b
ENSMUSG00000021364	Elovl2
ENSMUSG00000027315	Spint1
ENSMUSG00000034401	Spata6
ENSMUSG00000029413	Naaa
ENSMUSG00000026471	Mr1
ENSMUSG00000031340	Gabre
ENSMUSG00000047497	Adamts12
ENSMUSG00000015536	Mocs2
ENSMUSG00000064080	Fbln2
ENSMUSG00000038587	Akap12
ENSMUSG00000037016	Frem2
ENSMUSG00000013076	Amotl1
ENSMUSG00000068663	Clec16a
ENSMUSG00000043943	Naalad2
ENSMUSG00000031789	Cngb1
ENSMUSG00000055320	Tead1
ENSMUSG00000032735	Ablim3
ENSMUSG00000020728	Cep112
ENSMUSG00000039154	Shd
ENSMUSG00000061535	C1qtnf7
ENSMUSG00000050315	Synpo2
ENSMUSG00000049871	Nlrc3
ENSMUSG00000041741	Pde3a
ENSMUSG00000026834	Acvr1c
ENSMUSG00000020122	Egfr
ENSMUSG00000034007	Scaper
ENSMUSG00000062210	Tnfaip8
ENSMUSG00000048960	Prex2
ENSMUSG00000025927	Tfap2b
ENSMUSG00000050272	Dscam
ENSMUSG00000023403	Stk31
ENSMUSG00000034037	Fgd5
ENSMUSG00000091002	Tcerg1l
ENSMUSG00000055653	Gpc3
ENSMUSG00000037148	Arhgap10
ENSMUSG00000020160	Meis1
ENSMUSG00000022261	Sdc2
ENSMUSG00000021028	Mbip
ENSMUSG00000010721	Lmbr1
ENSMUSG00000032718	Mansc1
ENSMUSG00000023992	Trem2
ENSMUSG00000019888	Mgat4c
ENSMUSG00000026751	Nr5a1
ENSMUSG00000027803	Wwtr1
ENSMUSG00000038151	Prdm1
ENSMUSG00000043008	Klhl6
ENSMUSG00000027305	Ndufaf1
ENSMUSG00000041731	Pgm5
ENSMUSG00000024236	Svil
ENSMUSG00000003476	Crhr2
ENSMUSG00000043556	Fbxl7
ENSMUSG00000024421	Lama3
ENSMUSG00000078945	Naip2
ENSMUSG00000046311	Zfp62
ENSMUSG00000034551	Hdx
ENSMUSG00000030994	D7Ertd443e
ENSMUSG00000030199	Etv6
ENSMUSG00000040340	Tex45
ENSMUSG00000036834	Plch1
ENSMUSG00000062184	Hs6st2
ENSMUSG00000038544	Inip
ENSMUSG00000041235	Chd7
ENSMUSG00000070436	Serpinh1
ENSMUSG00000037960	Card19
ENSMUSG00000022876	Samsn1
ENSMUSG00000003657	Calb2
ENSMUSG00000020389	Cdkl3
ENSMUSG00000074272	Ceacam1
ENSMUSG00000071984	Fndc1
ENSMUSG00000029361	Nos1
ENSMUSG00000052407	Ccdc171
ENSMUSG00000041134	Cyyr1
ENSMUSG00000018548	Trim37
ENSMUSG00000006281	Tep1
ENSMUSG00000021662	Arhgef28
ENSMUSG00000063239	Grm4
ENSMUSG00000078161	Erich3
ENSMUSG00000021371	Mcur1
ENSMUSG00000031616	Ednra
ENSMUSG00000026374	Tsn
ENSMUSG00000023809	Rps6ka2
ENSMUSG00000048612	Myof
ENSMUSG00000031129	Slc9a9
ENSMUSG00000005410	Mcm5
ENSMUSG00000095677	Dynlt1f
ENSMUSG00000046961	Gpr156
ENSMUSG00000042228	Lyn
ENSMUSG00000022309	Angpt1
ENSMUSG00000035506	Slc12a8
ENSMUSG00000028274	Rngtt
ENSMUSG00000044308	Ubr3
ENSMUSG00000021457	Syk
ENSMUSG00000036499	Eea1
ENSMUSG00000024107	Lhcgr
ENSMUSG00000039005	Tlr4
ENSMUSG00000020111	Micu1
ENSMUSG00000046500	Fam19a4
ENSMUSG00000000759	Tubgcp3
ENSMUSG00000069170	Adgrv1
ENSMUSG00000067795	4930444P10Rik
ENSMUSG00000030074	Gxylt2
ENSMUSG00000071715	Ncf4
ENSMUSG00000022022	Mtrf1
ENSMUSG00000038372	Gmds
ENSMUSG00000037013	Ss18
ENSMUSG00000040729	Cep126
ENSMUSG00000016496	Cd274
ENSMUSG00000040264	Gbp2b
ENSMUSG00000057147	Dph6
ENSMUSG00000032261	Sh3bgrl2
ENSMUSG00000058897	Col25a1
ENSMUSG00000052014	A330070K13Rik
ENSMUSG00000015766	Eps8
ENSMUSG00000026837	Col5a1
ENSMUSG00000071226	Cecr2
ENSMUSG00000056529	Ptafr
ENSMUSG00000072762	4930522L14Rik
ENSMUSG00000031841	Cdh13
ENSMUSG00000017057	Il13ra1
ENSMUSG00000040296	Ddx58
ENSMUSG00000043531	Sorcs1
ENSMUSG00000045915	Ccdc42
ENSMUSG00000058997	Vwa8
ENSMUSG00000026980	Ly75
ENSMUSG00000016386	Mpped2
ENSMUSG00000030814	Bcl7c
ENSMUSG00000027435	Cd93
ENSMUSG00000009628	Tex15
ENSMUSG00000043207	Zmpste24
ENSMUSG00000056752	Dnah9
ENSMUSG00000090673	Gm340
ENSMUSG00000028268	Gbp3
ENSMUSG00000039831	Arhgap29
ENSMUSG00000037621	Atoh8
ENSMUSG00000036218	Pdzrn4
ENSMUSG00000015405	Ace2
ENSMUSG00000024727	Trpm6
ENSMUSG00000021180	Rps6ka5
ENSMUSG00000072941	Sod3
ENSMUSG00000040265	Dnm3
ENSMUSG00000022112	Gpc5
ENSMUSG00000023965	Fbxl17
ENSMUSG00000031262	Cenpi
ENSMUSG00000035946	Gsx2
ENSMUSG00000066829	Zfp810
ENSMUSG00000028089	Chd1l
ENSMUSG00000024985	Tcf7l2
ENSMUSG00000034310	Tmem132d
ENSMUSG00000028457	Atp8b5
ENSMUSG00000020650	Bcap29
ENSMUSG00000062960	Kdr
ENSMUSG00000030559	Rab38
ENSMUSG00000035849	Krt222
ENSMUSG00000001995	Sipa1l2
ENSMUSG00000040838	Gm11639
ENSMUSG00000006191	Cdkal1
ENSMUSG00000032985	5730522E02Rik
ENSMUSG00000022753	Tmem30c
ENSMUSG00000058056	Palld
ENSMUSG00000056215	Lrguk
ENSMUSG00000032021	Crtam
ENSMUSG00000063681	Crb1
ENSMUSG00000028068	Iqgap3
ENSMUSG00000029320	1700016H13Rik
ENSMUSG00000040181	Fmo1
ENSMUSG00000025612	Bach1
ENSMUSG00000041565	L3mbtl4
ENSMUSG00000037846	Rtkn2
ENSMUSG00000071112	Spx
ENSMUSG00000057719	Sh3rf2
ENSMUSG00000031636	Pdlim3
ENSMUSG00000051022	Hs3st1
ENSMUSG00000045519	Zfp560
ENSMUSG00000030259	Rassf8
ENSMUSG00000026548	Slamf9
ENSMUSG00000020573	Pik3cg
ENSMUSG00000001855	Nup214
ENSMUSG00000045761	Togaram2
ENSMUSG00000020409	Slu7
ENSMUSG00000001870	Ltbp1
ENSMUSG00000043832	Clec4a3
ENSMUSG00000055660	Mettl4
ENSMUSG00000048440	Cyp4f16
ENSMUSG00000050730	Arhgap42
ENSMUSG00000069670	Nkain2
ENSMUSG00000045215	Asxl3
ENSMUSG00000021186	Fbln5
ENSMUSG00000054385	Ceacam2
ENSMUSG00000030638	Sh3gl3
ENSMUSG00000071714	Csf2rb2
ENSMUSG00000024973	Hrasls5
ENSMUSG00000030895	Hpx
ENSMUSG00000082361	Btc
ENSMUSG00000049115	Agtr1a
ENSMUSG00000004098	Col5a3
ENSMUSG00000032502	Stac
ENSMUSG00000043850	Clrn1
ENSMUSG00000034981	Parm1
ENSMUSG00000041238	Rbbp8
ENSMUSG00000037610	Kcnmb2
ENSMUSG00000026880	Stom
ENSMUSG00000039115	Itga9
ENSMUSG00000078872	Gm14401
ENSMUSG00000019929	Dcn
ENSMUSG00000092060	Bend4
ENSMUSG00000028706	Nsun4
ENSMUSG00000043639	Rbm20
ENSMUSG00000026630	Batf3
ENSMUSG00000021223	Papln
ENSMUSG00000025037	Maoa
ENSMUSG00000024135	Srbd1
ENSMUSG00000022141	Nipbl
ENSMUSG00000069132	Nxph2
ENSMUSG00000089809	Rasgef1b
ENSMUSG00000068134	Zfp120
ENSMUSG00000078853	Igtp
ENSMUSG00000064325	Hhip
ENSMUSG00000032527	Pccb
ENSMUSG00000021047	Nova1
ENSMUSG00000071604	Fam189a2
ENSMUSG00000003644	Rps6ka1
ENSMUSG00000028998	Tomm7
ENSMUSG00000040856	Dlk1
ENSMUSG00000022657	Cd96
ENSMUSG00000022952	Runx1
ENSMUSG00000039126	Prune2
ENSMUSG00000070469	Adamtsl3
ENSMUSG00000028369	Svep1
ENSMUSG00000038668	Lpar1
ENSMUSG00000029847	Slc23a4
ENSMUSG00000054752	Fsd1l
ENSMUSG00000028264	Spaca1
ENSMUSG00000041658	Rragb
ENSMUSG00000039977	Deup1
ENSMUSG00000024812	Tjp2
ENSMUSG00000019906	Lin7a
ENSMUSG00000050069	Grem2
ENSMUSG00000034544	Rsrc1
ENSMUSG00000026062	Slc9a2
ENSMUSG00000009378	Slc16a12
ENSMUSG00000032666	1700025G04Rik
ENSMUSG00000058704	Memo1
ENSMUSG00000048915	Efna5
ENSMUSG00000006386	Tek
ENSMUSG00000069733	Ube2u
ENSMUSG00000028007	Snx7
ENSMUSG00000022231	Sema5a
ENSMUSG00000032649	Colgalt2
ENSMUSG00000021098	4930447C04Rik
ENSMUSG00000038058	Nod1
ENSMUSG00000037370	Enpp1
ENSMUSG00000048373	Fgfbp1
ENSMUSG00000075324	Fign
ENSMUSG00000004698	Hdac9
ENSMUSG00000033149	Phldb2
ENSMUSG00000045251	Zfp688
ENSMUSG00000004637	Wwox
ENSMUSG00000048126	Col6a3
ENSMUSG00000026896	Ifih1
ENSMUSG00000029322	Plac8
ENSMUSG00000005882	Uqcc1
ENSMUSG00000073207	Ccdc160
ENSMUSG00000027597	Ahcy
ENSMUSG00000031993	Snx19
ENSMUSG00000021575	Ahrr
ENSMUSG00000032038	St3gal4
ENSMUSG00000026283	Ing5
ENSMUSG00000042256	Ptchd4
ENSMUSG00000038115	Ano2
ENSMUSG00000014603	Alx3
ENSMUSG00000064294	Aox3
ENSMUSG00000055044	Pdlim1
ENSMUSG00000047992	Fam69c
ENSMUSG00000025480	Syce1
ENSMUSG00000037455	Slc18b1
ENSMUSG00000046618	Olfml2a
ENSMUSG00000032322	Pstpip1
ENSMUSG00000026875	Traf1
ENSMUSG00000019989	Enpp3
ENSMUSG00000058740	Kcnt1
ENSMUSG00000061802	Armc4
ENSMUSG00000040998	Npnt
ENSMUSG00000060862	Zbtb40
ENSMUSG00000054612	Mgmt
ENSMUSG00000015882	Lcorl
ENSMUSG00000032942	Ucp3
ENSMUSG00000020591	Ntsr2
ENSMUSG00000052504	Epha3
ENSMUSG00000022722	Arl6
ENSMUSG00000070366	Plpp4
ENSMUSG00000037636	Slc25a43
ENSMUSG00000038843	Gcnt1
ENSMUSG00000037922	Bank1
ENSMUSG00000030650	Tmc5
ENSMUSG00000057836	Xlr3a
ENSMUSG00000025038	Efhc2
ENSMUSG00000038732	Mboat1
ENSMUSG00000007867	Ift43
ENSMUSG00000071550	Cfap44
ENSMUSG00000063894	Zkscan8
ENSMUSG00000074607	Tox2
ENSMUSG00000039607	Rbms3
ENSMUSG00000057315	Arhgap24
ENSMUSG00000027971	Ndst4
ENSMUSG00000059493	Nhs
ENSMUSG00000037994	Slc9b2
ENSMUSG00000096433	Zfp994
ENSMUSG00000032374	Plod2
ENSMUSG00000030862	Cpxm2
ENSMUSG00000029343	Crybb1
ENSMUSG00000063260	Syt10
ENSMUSG00000015961	Adss
ENSMUSG00000025592	Dach2
ENSMUSG00000024055	Cyp4f13
ENSMUSG00000041801	Phlda3
ENSMUSG00000022076	Klhl1
ENSMUSG00000053216	Btn2a2
ENSMUSG00000038168	P3h2
ENSMUSG00000034303	Ccdc15
ENSMUSG00000047257	Prss45
ENSMUSG00000032625	Thsd7a
ENSMUSG00000060044	Tmem26
ENSMUSG00000030110	Ret
ENSMUSG00000041809	Efhc1
ENSMUSG00000025584	Pde8a
ENSMUSG00000019828	Grm1
ENSMUSG00000022479	Vdr
ENSMUSG00000046167	Gldn
ENSMUSG00000061838	Suclg2
ENSMUSG00000026315	Serpinb8
ENSMUSG00000035189	Ano4
ENSMUSG00000040584	Abcb1a
ENSMUSG00000030223	Ptpro
ENSMUSG00000022322	Shcbp1
ENSMUSG00000000194	Gpr107
ENSMUSG00000033306	Lpp
ENSMUSG00000048677	Tpcn2
ENSMUSG00000028487	Bnc2
ENSMUSG00000039903	Eva1c
ENSMUSG00000055963	Triqk
ENSMUSG00000027864	Ptgfrn
ENSMUSG00000042195	Slc35f2
ENSMUSG00000032263	Bckdhb
ENSMUSG00000032563	Mrpl3
ENSMUSG00000031520	Vegfc
ENSMUSG00000052062	Pard3b
ENSMUSG00000047021	Cfap65
ENSMUSG00000051076	Vtcn1
ENSMUSG00000027551	Zfp64
ENSMUSG00000067424	Zfp563
ENSMUSG00000071424	Grid2
ENSMUSG00000031027	Stk33
ENSMUSG00000068196	Col8a1
ENSMUSG00000026355	Mcm6
ENSMUSG00000039981	Zc3h12d
ENSMUSG00000022179	4931414P19Rik
ENSMUSG00000032113	Chek1
ENSMUSG00000061311	Rag1
ENSMUSG00000030562	Nox4
ENSMUSG00000055334	Snupn
ENSMUSG00000003721	Insig2
ENSMUSG00000070336	Fbxo47
ENSMUSG00000026395	Ptprc
ENSMUSG00000049940	Pgrmc2
ENSMUSG00000026393	Nek7
ENSMUSG00000002844	Adprh
ENSMUSG00000000266	Mid2
ENSMUSG00000031189	Aff2
ENSMUSG00000039419	Cntnap2
ENSMUSG00000039007	Cpq
ENSMUSG00000041272	Tox
ENSMUSG00000006445	Epha2
ENSMUSG00000038094	Atp13a4
ENSMUSG00000045613	Chrm2
ENSMUSG00000072623	Zfp9
ENSMUSG00000033420	Antxr1
ENSMUSG00000046352	Gjb2
ENSMUSG00000096141	Dnah7a
ENSMUSG00000029123	Stk32b
ENSMUSG00000027684	Mecom
ENSMUSG00000044948	Cfap43
ENSMUSG00000045273	Cenph
ENSMUSG00000029455	Aldh2
ENSMUSG00000019899	Lama2
ENSMUSG00000029661	Col1a2
ENSMUSG00000034320	Slc26a2
ENSMUSG00000035305	Ror1
ENSMUSG00000067567	Hdac8
ENSMUSG00000020846	Rflnb
ENSMUSG00000029007	Agtrap
ENSMUSG00000036019	Tmtc2
ENSMUSG00000053175	Bcl3
ENSMUSG00000022894	Adamts5
ENSMUSG00000034329	Brip1
ENSMUSG00000048410	Zfp407
ENSMUSG00000030498	Gas2
ENSMUSG00000038696	Mapkap1
ENSMUSG00000000301	Pemt
ENSMUSG00000059854	Hydin
ENSMUSG00000032377	Plscr4
ENSMUSG00000030768	Disp1
ENSMUSG00000041301	Cftr
ENSMUSG00000017897	Eya2
ENSMUSG00000026365	Cfh
ENSMUSG00000038679	Trps1
ENSMUSG00000028197	Col24a1
ENSMUSG00000027331	Knstrn
ENSMUSG00000063531	Sema3e
ENSMUSG00000079614	Seh1l
ENSMUSG00000050335	Lgals3
ENSMUSG00000033450	Tagap
ENSMUSG00000072295	C2cd6
ENSMUSG00000071573	Rnls
ENSMUSG00000024013	Fgd2
ENSMUSG00000021255	Esrrb
ENSMUSG00000022429	Dmc1
ENSMUSG00000020098	Pcbd1
ENSMUSG00000029090	Adgra3
ENSMUSG00000015880	Ncapg
ENSMUSG00000038844	Kif16b
ENSMUSG00000012428	Steap4
ENSMUSG00000019768	Esr1
ENSMUSG00000026247	Ecel1
ENSMUSG00000067430	Zfp763
ENSMUSG00000006342	Susd2
ENSMUSG00000054966	Lmntd1
ENSMUSG00000033207	Mamdc2
ENSMUSG00000034098	Fstl5
ENSMUSG00000038879	Nipal2
ENSMUSG00000038257	Glra3
ENSMUSG00000040254	Sema3d
ENSMUSG00000047940	Stpg2
ENSMUSG00000026023	Cdk15
ENSMUSG00000003418	St8sia6
ENSMUSG00000033308	Dpyd
ENSMUSG00000052942	Glis3
ENSMUSG00000030352	Tspan9
ENSMUSG00000039488	Cntn5
ENSMUSG00000036523	Greb1
ENSMUSG00000024535	Snx24
ENSMUSG00000031586	Rbpms
ENSMUSG00000024713	Pcsk5
ENSMUSG00000004085	Map3k20
ENSMUSG00000027744	Stoml3
ENSMUSG00000030792	Dkkl1
ENSMUSG00000002688	Prkd1
ENSMUSG00000025371	Chmp6
ENSMUSG00000050323	Ndufaf6
ENSMUSG00000022209	Dhrs2
ENSMUSG00000046862	Pramef8
ENSMUSG00000055102	Zfp819
ENSMUSG00000033961	Zfp446
ENSMUSG00000055761	Nkain3
ENSMUSG00000045328	Cenpe
ENSMUSG00000040420	Cdh18
ENSMUSG00000046169	Adamts6
ENSMUSG00000039529	Atp8b1
ENSMUSG00000045378	Pxt1
ENSMUSG00000095115	Itpripl2
ENSMUSG00000005220	Corin
ENSMUSG00000022887	Masp1
ENSMUSG00000039943	Plcb4
ENSMUSG00000045751	Mms22l
ENSMUSG00000051124	Gimap9
ENSMUSG00000041453	Rpl21
ENSMUSG00000026723	Trdmt1
ENSMUSG00000061533	Cep128
ENSMUSG00000040139	9430038I01Rik
ENSMUSG00000053626	Tll1
ENSMUSG00000042333	Tnfrsf14
ENSMUSG00000063458	Lrmda
ENSMUSG00000029177	Cenpa
ENSMUSG00000031452	1700029H14Rik
ENSMUSG00000032254	Kif23
ENSMUSG00000001773	Folh1
ENSMUSG00000005268	Prlr
ENSMUSG00000060579	Fhit
ENSMUSG00000028571	Cyp2j13
ENSMUSG00000027579	Srms
ENSMUSG00000070047	Fat1
ENSMUSG00000026270	Capn10
ENSMUSG00000023088	Abcc1
ENSMUSG00000063253	Scoc
ENSMUSG00000072618	Gm10384
ENSMUSG00000032776	Mctp2
ENSMUSG00000023143	Nagpa
ENSMUSG00000032407	U2surp
ENSMUSG00000030187	Klra2
ENSMUSG00000051378	Kif18b
ENSMUSG00000042647	Acad12
ENSMUSG00000015112	Slc25a13
ENSMUSG00000053819	Camk2d
ENSMUSG00000027792	Bche
ENSMUSG00000035069	Oma1
ENSMUSG00000026301	Iqca
ENSMUSG00000044921	Rassf9
ENSMUSG00000041236	Vps41
ENSMUSG00000042540	Acot5
ENSMUSG00000042581	Thsd7b
ENSMUSG00000062866	Phactr2
ENSMUSG00000042348	Arl15
ENSMUSG00000032179	Bmp5
ENSMUSG00000056870	Gulp1
ENSMUSG00000004233	Wars2
ENSMUSG00000036962	Cfap221
ENSMUSG00000022090	Pdlim2
ENSMUSG00000023959	Clic5
ENSMUSG00000038141	Tmem181a
ENSMUSG00000029790	Cep41
ENSMUSG00000041974	Spidr
ENSMUSG00000020334	Slc22a4
ENSMUSG00000046585	Cfap58
ENSMUSG00000028834	Trim63
ENSMUSG00000038242	Aox4
ENSMUSG00000037617	Spag1
ENSMUSG00000029287	Tgfbr3
ENSMUSG00000019892	Lrriq1
ENSMUSG00000048581	E130311K13Rik
ENSMUSG00000025887	Casp12
ENSMUSG00000015217	Hmgb3
ENSMUSG00000032238	Rora
ENSMUSG00000041431	Ccnb1
ENSMUSG00000031119	Gpc4
ENSMUSG00000040675	Mthfd1l
ENSMUSG00000024043	Arhgap28
ENSMUSG00000051279	Gdf6
ENSMUSG00000004347	Pde1c
ENSMUSG00000054509	Parp4
ENSMUSG00000047828	A730018C14Rik
ENSMUSG00000006678	Pola1
ENSMUSG00000028573	Fggy
ENSMUSG00000035566	Pcdh17
ENSMUSG00000090523	Gypc
ENSMUSG00000031109	Enox2
ENSMUSG00000054988	Agtr1b
ENSMUSG00000042501	Cpa6
ENSMUSG00000032440	Tgfbr2
ENSMUSG00000048058	Ldlrad3
ENSMUSG00000054836	Elp6
ENSMUSG00000059857	Ntng1
ENSMUSG00000060429	Sntb1
ENSMUSG00000024660	Incenp
ENSMUSG00000028629	Exo5
ENSMUSG00000038039	Gcc2
ENSMUSG00000026339	Ccdc93
ENSMUSG00000040747	Cd53
ENSMUSG00000030064	Frmd4b
ENSMUSG00000028017	Egf
ENSMUSG00000030733	Sh2b1
ENSMUSG00000078942	Naip6
ENSMUSG00000005267	Zfp287
ENSMUSG00000024191	Bnip1
ENSMUSG00000032267	Usp28
ENSMUSG00000026989	Dapl1
ENSMUSG00000055493	Epm2a
ENSMUSG00000070327	Rnf213
ENSMUSG00000029334	Prkg2
ENSMUSG00000046101	Mcmdc2
ENSMUSG00000025453	Nnt
ENSMUSG00000025395	Prim1
ENSMUSG00000035694	Caps2
ENSMUSG00000028607	Cpt2
ENSMUSG00000037470	Uggt1
ENSMUSG00000039683	Sdk1
ENSMUSG00000028036	Ptgfr
ENSMUSG00000022061	Nkx3-1
ENSMUSG00000050875	A730017C20Rik
ENSMUSG00000019891	Dcbld1
ENSMUSG00000030069	Prok2
ENSMUSG00000022021	Diaph3
ENSMUSG00000035551	Igfbpl1
ENSMUSG00000025878	Uimc1
ENSMUSG00000025076	Casp7
ENSMUSG00000029311	Hsd17b11
ENSMUSG00000036941	Elac1
ENSMUSG00000031295	Phka2
ENSMUSG00000026610	Esrrg
ENSMUSG00000039298	Cdk5rap2
ENSMUSG00000025013	Tll2
ENSMUSG00000027868	Tbx15
ENSMUSG00000029407	Uso1
ENSMUSG00000060534	Dcc
ENSMUSG00000039539	Sgcz
ENSMUSG00000031772	Cntnap4
ENSMUSG00000027843	Ptpn22
ENSMUSG00000041482	Piezo2
ENSMUSG00000060550	H2-Q7
ENSMUSG00000037653	Kctd8
ENSMUSG00000019945	Cabcoco1
ENSMUSG00000052331	Ankrd44
ENSMUSG00000035270	Impg2
ENSMUSG00000031373	Car5b
ENSMUSG00000026429	Ube2t
ENSMUSG00000026650	Meig1
ENSMUSG00000049411	Tmem241
ENSMUSG00000046768	Rhoj
ENSMUSG00000043487	Acot6
ENSMUSG00000075703	Selenoi
ENSMUSG00000026380	Tfcp2l1
ENSMUSG00000031521	Aga
ENSMUSG00000062743	Zfp677
ENSMUSG00000029669	Tspan12
ENSMUSG00000026042	Col5a2
ENSMUSG00000031844	Hsd17b2
ENSMUSG00000027765	P2ry1
ENSMUSG00000022013	Dnajc15
ENSMUSG00000025938	Slco5a1
ENSMUSG00000070471	Erich6
ENSMUSG00000032872	Cyb5r4
ENSMUSG00000041559	Fmod
ENSMUSG00000000305	Cdh4
ENSMUSG00000024529	Lox
ENSMUSG00000026670	Uap1
ENSMUSG00000069045	Ddx3y
ENSMUSG00000040452	Cdh12
ENSMUSG00000026142	Rhbdd1
ENSMUSG00000049241	Hcar1
ENSMUSG00000039347	Atp6v0e2
ENSMUSG00000055067	Smyd3
ENSMUSG00000021643	Serf1
ENSMUSG00000037669	Ldah
ENSMUSG00000015120	Ube2i
ENSMUSG00000043067	Dpy19l1
ENSMUSG00000056671	Prelid2
ENSMUSG00000040016	Ptger3
ENSMUSG00000050994	Adgb
ENSMUSG00000046886	Zfp474
ENSMUSG00000034429	Zfp707
ENSMUSG00000079502	Cfap77
ENSMUSG00000068105	Tnfrsf13c
ENSMUSG00000026766	Mmadhc
ENSMUSG00000086596	Susd5
ENSMUSG00000028780	Sema3c
ENSMUSG00000010592	Dazl
ENSMUSG00000022367	Has2
ENSMUSG00000046733	Gprc5a
ENSMUSG00000057440	Mpp7
ENSMUSG00000033488	Cryzl2
ENSMUSG00000036459	Wtip
ENSMUSG00000030092	Cntn6
ENSMUSG00000026312	Cdh7
ENSMUSG00000024891	Slc29a2
ENSMUSG00000047342	Zfp286
ENSMUSG00000047143	Dmrta2
ENSMUSG00000020182	Ddc
ENSMUSG00000000355	Mcts1
ENSMUSG00000071266	Zfp946
ENSMUSG00000020774	Aspa
ENSMUSG00000018581	Dnah11
ENSMUSG00000036022	Fam122b
ENSMUSG00000010461	Eya4
ENSMUSG00000027420	Bfsp1
ENSMUSG00000060559	Gm10083
ENSMUSG00000037469	Acp7
ENSMUSG00000062488	Ifit3b
ENSMUSG00000019779	Frk
ENSMUSG00000027965	Olfm3
ENSMUSG00000031139	Mcf2
ENSMUSG00000052392	Acot4
ENSMUSG00000023224	Serping1
ENSMUSG00000057606	Colq
ENSMUSG00000029217	Tec
ENSMUSG00000039232	Stx11
ENSMUSG00000025188	Hps1
ENSMUSG00000040189	Ccdc114
ENSMUSG00000031561	Tenm3
ENSMUSG00000005251	Ripk4
ENSMUSG00000074221	Zfp568
ENSMUSG00000038457	Tmem255b
ENSMUSG00000039745	Htatip2
ENSMUSG00000026499	Acbd3
ENSMUSG00000030786	Itgam
ENSMUSG00000022707	Gbe1
ENSMUSG00000068615	Gjd2
ENSMUSG00000045205	Dpy19l4
ENSMUSG00000029755	Dlx5
ENSMUSG00000031644	Nek1
ENSMUSG00000026418	Tnni1
ENSMUSG00000043279	Trim56
ENSMUSG00000041859	Mcm3
ENSMUSG00000031927	1700012B09Rik
ENSMUSG00000027323	Rad51
ENSMUSG00000025287	Acot9
ENSMUSG00000045094	Arhgef37
ENSMUSG00000030255	Sspn
ENSMUSG00000074802	Gas2l3
ENSMUSG00000028138	Adh5
ENSMUSG00000039130	Zc3hc1
ENSMUSG00000031438	Rnf128
ENSMUSG00000027469	Tpx2
ENSMUSG00000040022	Rab11fip2
ENSMUSG00000050312	Nsun3
ENSMUSG00000016664	Pacsin2
ENSMUSG00000020691	Mettl2
ENSMUSG00000045414	1190002N15Rik
ENSMUSG00000059878	Zfp422
ENSMUSG00000040170	Fmo2
ENSMUSG00000032000	Birc3
ENSMUSG00000021306	Gpr137b
ENSMUSG00000031099	Smarca1
ENSMUSG00000059713	Rcan3
ENSMUSG00000057967	Fgf18
ENSMUSG00000039891	Txlnb
ENSMUSG00000041840	Haus1
ENSMUSG00000031320	Rps4x
ENSMUSG00000091636	Akain1
ENSMUSG00000060791	Gmfg
ENSMUSG00000051136	Ghsr
ENSMUSG00000039620	6430573F11Rik
ENSMUSG00000032717	Mdfi
ENSMUSG00000074862	BC025920
ENSMUSG00000047642	D930020B18Rik
ENSMUSG00000060284	Sp7
ENSMUSG00000032358	Fam83b
ENSMUSG00000051998	Lax1
ENSMUSG00000043366	Olfr78
ENSMUSG00000026134	Prim2
ENSMUSG00000024990	Rbp4
ENSMUSG00000043441	Gpr149
ENSMUSG00000037152	Ndufc1
ENSMUSG00000037921	Ddx60
ENSMUSG00000021055	Esr2
ENSMUSG00000052525	Spdya
ENSMUSG00000024560	Cxxc1
ENSMUSG00000056771	Gm10010
ENSMUSG00000024659	Anxa1
ENSMUSG00000053600	Zfp472
ENSMUSG00000021470	Ercc6l2
ENSMUSG00000062908	Acadm
ENSMUSG00000020553	Pctp
ENSMUSG00000031197	Vbp1
[truncated: 72 more rows]

## Sheet: Cluster 2
Ensembl ID	Gene name
ENSMUSG00000004328	Hif3a
ENSMUSG00000031431	Tsc22d3
ENSMUSG00000031310	Zmym3
ENSMUSG00000007682	Dio2
ENSMUSG00000017009	Sdc4
ENSMUSG00000060735	Rxfp3
ENSMUSG00000021750	Fam107a
ENSMUSG00000034158	Lrrc58
ENSMUSG00000014782	Plekhg4
ENSMUSG00000041889	Shisa4
ENSMUSG00000044528	Tram1l1
ENSMUSG00000050675	Gp1ba
ENSMUSG00000022744	Cldnd1
ENSMUSG00000032298	Neil1
ENSMUSG00000078652	Psme3
ENSMUSG00000087272	Gm15409
ENSMUSG00000020083	Fam241b
ENSMUSG00000063445	Nmral1
ENSMUSG00000048349	Pou4f1
ENSMUSG00000064373	Selenop
ENSMUSG00000043079	Synpo
ENSMUSG00000046667	Rbm12b1
ENSMUSG00000051223	Bzw1
ENSMUSG00000024866	Acy3
ENSMUSG00000050288	Fzd2
ENSMUSG00000006205	Htra1
ENSMUSG00000096145	Vkorc1
ENSMUSG00000067578	Cbln4
ENSMUSG00000014773	Dll1
ENSMUSG00000078713	Tomm5
ENSMUSG00000055305	Zfp93
ENSMUSG00000002825	Qtrt1
ENSMUSG00000078640	Gm11627
ENSMUSG00000047428	Dlk2
ENSMUSG00000022580	Rhpn1
ENSMUSG00000036887	C1qa
ENSMUSG00000021215	Net1
ENSMUSG00000025656	Arhgef9
ENSMUSG00000020614	Fam20a
ENSMUSG00000026890	Lhx6
ENSMUSG00000048371	Pdp2
ENSMUSG00000062070	Pgk1
ENSMUSG00000096606	Tpbgl
ENSMUSG00000063659	Zbtb18
ENSMUSG00000061518	Cox5b
ENSMUSG00000007891	Ctsd
ENSMUSG00000025931	Paqr8
ENSMUSG00000020638	Cmpk2
ENSMUSG00000032186	Tmod2
ENSMUSG00000007659	Bcl2l1
ENSMUSG00000033436	Armcx2
ENSMUSG00000014361	Mertk
ENSMUSG00000000381	Wap
ENSMUSG00000036357	Gpr101
ENSMUSG00000028655	Mfsd2a
ENSMUSG00000033099	Nol12
ENSMUSG00000022342	Kcnv1
ENSMUSG00000036907	C1ql2
ENSMUSG00000052581	Lrrtm4
ENSMUSG00000031148	Gpkow
ENSMUSG00000048572	Tmem252
ENSMUSG00000059631	1500035N22Rik
ENSMUSG00000024256	Adcyap1
ENSMUSG00000074909	Ranbp6
ENSMUSG00000030495	Slc7a10
ENSMUSG00000043572	Pars2
ENSMUSG00000035431	Sstr1
ENSMUSG00000031790	Mmp15
ENSMUSG00000041351	Rap1gap
ENSMUSG00000042423	Fbrs
ENSMUSG00000025140	Pycr1
ENSMUSG00000035329	Fbxo33
ENSMUSG00000027509	Rae1
ENSMUSG00000054477	Kcnn2
ENSMUSG00000035686	Thrsp
ENSMUSG00000027257	Pacsin3
ENSMUSG00000045091	Aqp12
ENSMUSG00000021270	Hsp90aa1
ENSMUSG00000025066	Sfr1
ENSMUSG00000062328	Rpl17
ENSMUSG00000020108	Ddit4
ENSMUSG00000021721	Htr1a
ENSMUSG00000037362	Nov
ENSMUSG00000027408	Cpxm1
ENSMUSG00000031796	Cfap20
ENSMUSG00000030707	Coro1a
ENSMUSG00000016526	Dyrk3
ENSMUSG00000020253	Ppm1m
ENSMUSG00000031210	Gpr165
ENSMUSG00000020607	Fam84a
ENSMUSG00000058258	Idi1
ENSMUSG00000044786	Zfp36
ENSMUSG00000046818	Ddit4l
ENSMUSG00000038503	Mesd
ENSMUSG00000090877	Hspa1b
ENSMUSG00000021598	Med10
ENSMUSG00000042821	Snai1
ENSMUSG00000027894	Slc6a17
ENSMUSG00000038560	Sp6
ENSMUSG00000037235	Mxd4
ENSMUSG00000031987	Egln1
ENSMUSG00000021765	Fst
ENSMUSG00000000126	Wnt9a
ENSMUSG00000006423	C330007P06Rik
ENSMUSG00000062006	Rpl34
ENSMUSG00000056952	Tatdn2
ENSMUSG00000032487	Ptgs2
ENSMUSG00000022840	Adcy5
ENSMUSG00000044763	Trmt10c
ENSMUSG00000034430	Zxdc
ENSMUSG00000015501	Hivep2
ENSMUSG00000020895	Tmem107
ENSMUSG00000037351	Actr1b
ENSMUSG00000036078	Sigmar1
ENSMUSG00000047492	Inhbe
ENSMUSG00000037419	Endod1
ENSMUSG00000039236	Isg20
ENSMUSG00000036565	Ttyh3
ENSMUSG00000039809	Gabbr2
ENSMUSG00000049804	Armcx4
ENSMUSG00000050926	Dcaf12l2
ENSMUSG00000040794	C1qtnf4
ENSMUSG00000030880	Polr3e
ENSMUSG00000059323	Tonsl
ENSMUSG00000025151	Maged1
ENSMUSG00000067279	Ppp1r3c
ENSMUSG00000072964	Bhlhb9
ENSMUSG00000037962	Rflna
ENSMUSG00000031216	Stard8
ENSMUSG00000031171	Ftsj1
ENSMUSG00000054715	Zscan22
ENSMUSG00000000142	Axin2
ENSMUSG00000062397	Zfp706
ENSMUSG00000098132	Rassf10
ENSMUSG00000030123	Plxnd1
ENSMUSG00000040490	Lrfn2
ENSMUSG00000031610	Scrg1
ENSMUSG00000030519	Apba2
ENSMUSG00000022792	Yars2
ENSMUSG00000034832	Tet3
ENSMUSG00000048450	Msx1
ENSMUSG00000039672	Kcne2
ENSMUSG00000036873	2410004B18Rik
ENSMUSG00000041028	Ghitm
ENSMUSG00000027335	Adra1d
ENSMUSG00000028782	Adgrb2
ENSMUSG00000048108	Tmem72
ENSMUSG00000066129	Kndc1
ENSMUSG00000032598	Nckipsd
ENSMUSG00000031700	Gpt2
ENSMUSG00000068762	Gstm6
ENSMUSG00000030682	Cdipt
ENSMUSG00000043468	Adam30
ENSMUSG00000037852	Cpe
ENSMUSG00000038530	Rgs4
ENSMUSG00000098923	Tmem185b
ENSMUSG00000030134	Rasgef1a
ENSMUSG00000037541	Shank2
ENSMUSG00000036422	Pcdh8
ENSMUSG00000025481	Urah
ENSMUSG00000033768	Nrxn2
ENSMUSG00000047141	Zfp654
ENSMUSG00000046056	Sbsn
ENSMUSG00000024245	Tmem178
ENSMUSG00000028967	Errfi1
ENSMUSG00000008036	Ap2s1
ENSMUSG00000020009	Ifngr1
ENSMUSG00000037692	Ahdc1
ENSMUSG00000010307	Tmem86a
ENSMUSG00000017493	Igfbp4
ENSMUSG00000026317	Cln8
ENSMUSG00000078440	Dohh
ENSMUSG00000031297	Slc7a3
ENSMUSG00000027375	Mal
ENSMUSG00000037525	Bcdin3d
ENSMUSG00000059401	Mamld1
ENSMUSG00000090083	Rnf8
ENSMUSG00000020474	Polm
ENSMUSG00000027007	Ssfa2
ENSMUSG00000037169	Mycn
ENSMUSG00000050751	Pgbd5
ENSMUSG00000050732	Vamp8
ENSMUSG00000030020	Prickle2
ENSMUSG00000027674	Pex5l
ENSMUSG00000029911	Ssbp1
ENSMUSG00000028654	Mycl
ENSMUSG00000004609	Cd33
ENSMUSG00000074622	Mafb
ENSMUSG00000009731	Kcnd1
ENSMUSG00000051451	Crebzf
ENSMUSG00000019689	Fmc1
ENSMUSG00000032959	Pebp1
ENSMUSG00000020629	Adi1
ENSMUSG00000027404	Snrpb
ENSMUSG00000037625	Cldn11
ENSMUSG00000054855	Rnd1
ENSMUSG00000038828	Tmem214
ENSMUSG00000033717	Adra2a
ENSMUSG00000020526	Znhit3
ENSMUSG00000020524	Gria1
ENSMUSG00000066687	Zbtb16
ENSMUSG00000042631	Xkr7
ENSMUSG00000017400	Stac2
ENSMUSG00000034509	Mad2l1bp
ENSMUSG00000024222	Fkbp5
ENSMUSG00000030310	Slc6a1
ENSMUSG00000026223	Itm2c
ENSMUSG00000042700	Sipa1l1
ENSMUSG00000046922	Gpr6
ENSMUSG00000021072	Tmx1
ENSMUSG00000026640	Plxna2
ENSMUSG00000022512	Cldn1
ENSMUSG00000040621	Gemin8
ENSMUSG00000000805	Car4
ENSMUSG00000048728	Zfp454
ENSMUSG00000056749	Nfil3
ENSMUSG00000041037	Irgq
ENSMUSG00000034000	Neu4
ENSMUSG00000041957	Pkp2
ENSMUSG00000031230	Fgf16
ENSMUSG00000049775	Tmsb4x
ENSMUSG00000026509	Capn2
ENSMUSG00000042895	Abra
ENSMUSG00000032087	Dscaml1
ENSMUSG00000046480	Scn4b
ENSMUSG00000068696	Gpr88
ENSMUSG00000003233	Dvl3
ENSMUSG00000013236	Ptprs
ENSMUSG00000051853	Arf3
ENSMUSG00000037035	Inhbb
ENSMUSG00000004360	9330159F19Rik
ENSMUSG00000023075	Akirin1
ENSMUSG00000026185	Igfbp5
ENSMUSG00000024038	Ndufv3
ENSMUSG00000025427	Rnf165
ENSMUSG00000063785	Utp14a
ENSMUSG00000048175	Asb8
ENSMUSG00000026278	Bok
ENSMUSG00000062028	Irgc1
ENSMUSG00000035725	Prkx
ENSMUSG00000029778	Adcyap1r1
ENSMUSG00000034732	Pabpc5
ENSMUSG00000031376	Atp2b3
ENSMUSG00000030981	Mmp21
ENSMUSG00000024712	Rfk
ENSMUSG00000031134	Rbmx
ENSMUSG00000010095	Slc3a2
ENSMUSG00000039253	Fn3krp
ENSMUSG00000037957	Wdr20
ENSMUSG00000034730	Adgrb1
ENSMUSG00000027805	Pfn2
ENSMUSG00000023192	Grm2
ENSMUSG00000048826	Dact2
ENSMUSG00000022203	Efs
ENSMUSG00000033960	Jcad
ENSMUSG00000049313	Sorl1
ENSMUSG00000072704	Smim10l1
ENSMUSG00000035951	Ascl3
ENSMUSG00000000088	Cox5a
ENSMUSG00000048217	Nags
ENSMUSG00000006800	Sulf2
ENSMUSG00000042532	Golga7b
ENSMUSG00000068264	Ap5s1
ENSMUSG00000020651	Slc26a4
ENSMUSG00000026456	Cyb5r1
ENSMUSG00000037992	Rara
ENSMUSG00000041115	Iqsec2
ENSMUSG00000022096	Hr
ENSMUSG00000061740	Cyp2d22
ENSMUSG00000029068	Ccnl2
ENSMUSG00000030302	Atp2b2
ENSMUSG00000022205	Sub1
ENSMUSG00000055254	Ntrk2
ENSMUSG00000044030	Irf2bp1
ENSMUSG00000020661	Dnmt3a
ENSMUSG00000007458	M6pr
ENSMUSG00000025451	Paip1
ENSMUSG00000026435	Slc45a3
ENSMUSG00000027346	Gpcpd1
ENSMUSG00000048163	Selplg
ENSMUSG00000038400	Pmepa1
ENSMUSG00000091625	Lsm5
ENSMUSG00000025006	Sorbs1
ENSMUSG00000061911	Myt1l
ENSMUSG00000073293	Nudt10
ENSMUSG00000078974	Sec61g
ENSMUSG00000032643	Fhl3
ENSMUSG00000033965	Slc16a2
ENSMUSG00000044519	Zfp488
ENSMUSG00000007610	Gtpbp3
ENSMUSG00000024411	Aqp4
ENSMUSG00000047044	D030056L22Rik
ENSMUSG00000020811	Wscd1
ENSMUSG00000027829	Ccnl1
ENSMUSG00000038619	Ensa
ENSMUSG00000021025	Nfkbia
ENSMUSG00000032320	Rcn2
ENSMUSG00000001986	Gria3
ENSMUSG00000020627	Klhl29
ENSMUSG00000042662	Dusp15
ENSMUSG00000048109	Rbm15
ENSMUSG00000043683	Fem1a
ENSMUSG00000013846	St3gal1
ENSMUSG00000030486	Zfp108
ENSMUSG00000040520	Manea
ENSMUSG00000007476	Lrrc8a
ENSMUSG00000054256	Msi1
ENSMUSG00000044139	Prss53
ENSMUSG00000027581	Stmn3
ENSMUSG00000026787	Gad2
ENSMUSG00000054675	Tmem119
ENSMUSG00000057072	Spata45
ENSMUSG00000030209	Grin2b
ENSMUSG00000030350	Prmt8
ENSMUSG00000037703	Lzts3
ENSMUSG00000027428	Rbbp9
ENSMUSG00000063820	Arl9
ENSMUSG00000002910	Arrdc2
ENSMUSG00000024268	Celf4
ENSMUSG00000069520	Tmem19
ENSMUSG00000022462	Slc38a2
ENSMUSG00000063694	Cycs
ENSMUSG00000032549	Rab6b
ENSMUSG00000018411	Mapt
ENSMUSG00000034613	Ppm1h
ENSMUSG00000016346	Kcnq2
ENSMUSG00000020267	Hint1
ENSMUSG00000034171	Faah
ENSMUSG00000017707	Serinc3
ENSMUSG00000038145	Snrk
ENSMUSG00000019433	Gipc1
ENSMUSG00000022425	Enpp2
ENSMUSG00000017713	Tha1
ENSMUSG00000040055	Gjb6
ENSMUSG00000057897	Camk2b
ENSMUSG00000021848	Otx2
ENSMUSG00000003032	Klf4
ENSMUSG00000020877	Scrn2
ENSMUSG00000030000	Add2
ENSMUSG00000026078	Pdcl3
ENSMUSG00000004892	Bcan
ENSMUSG00000007122	Casq1
ENSMUSG00000042448	Hoxd1
ENSMUSG00000059003	Grin2a
ENSMUSG00000022893	Adamts1
ENSMUSG00000029075	Tnfrsf4
ENSMUSG00000031065	Cdk16
ENSMUSG00000038485	Socs7
ENSMUSG00000034312	Iqsec1
ENSMUSG00000029478	Ncor2
ENSMUSG00000049625	Tifab
ENSMUSG00000021508	Cxcl14
ENSMUSG00000037740	Mrps26
ENSMUSG00000066233	Tmem42
ENSMUSG00000040276	Pacsin1
ENSMUSG00000019577	Pdk4
ENSMUSG00000073802	Cdkn2b
ENSMUSG00000059920	4930453N24Rik
ENSMUSG00000001768	Rin2
ENSMUSG00000033350	Chst2
ENSMUSG00000031654	Cbln1
ENSMUSG00000000078	Klf6
ENSMUSG00000024679	Ms4a6d
ENSMUSG00000037211	Spry1
ENSMUSG00000026443	Lrrn2
ENSMUSG00000024240	Epc1
ENSMUSG00000079625	Tm4sf19
ENSMUSG00000034593	Myo5a
ENSMUSG00000052384	Nrros
ENSMUSG00000021057	Akap5
ENSMUSG00000032356	Rasgrf1
ENSMUSG00000029438	Bcl7a
ENSMUSG00000045532	C1ql1
ENSMUSG00000056204	Pgpep1
ENSMUSG00000063354	Slc39a4
ENSMUSG00000060572	Mfap2
ENSMUSG00000006705	Pknox1
ENSMUSG00000027624	Epb41l1
ENSMUSG00000054728	Phactr1
ENSMUSG00000000632	Sez6
ENSMUSG00000051323	Pcdh19
ENSMUSG00000030157	Clec2d
ENSMUSG00000027347	Rasgrp1
ENSMUSG00000045382	Cxcr4
ENSMUSG00000000317	Bcl6b
ENSMUSG00000054934	Kcnmb4
ENSMUSG00000032423	Syncrip
ENSMUSG00000022570	Tsta3
ENSMUSG00000051726	Kcnf1
ENSMUSG00000038059	Smim3
ENSMUSG00000052512	Nav2
ENSMUSG00000034538	Zfp418
ENSMUSG00000010663	Fads1
ENSMUSG00000021483	Cdk20
ENSMUSG00000039671	Zmynd8
ENSMUSG00000030067	Foxp1
ENSMUSG00000020453	Patz1
ENSMUSG00000034413	Neurl1b
ENSMUSG00000025272	Tro
ENSMUSG00000057963	Itpk1
ENSMUSG00000056820	Tsnax
ENSMUSG00000027952	Pmvk
ENSMUSG00000028042	Zbtb7b
ENSMUSG00000073139	Tmem185a
ENSMUSG00000031147	Magix
ENSMUSG00000047139	Cd24a
ENSMUSG00000024743	Syt7
ENSMUSG00000032788	Pdxk
ENSMUSG00000046032	Snx12
ENSMUSG00000073131	Vma21
ENSMUSG00000024012	Mtch1
ENSMUSG00000029233	Srd5a3
ENSMUSG00000058975	Kcnc1
ENSMUSG00000028669	Pithd1
ENSMUSG00000020455	Trim11
ENSMUSG00000029231	Pdgfra
ENSMUSG00000032330	Cox7a2
ENSMUSG00000021290	2010107E04Rik
ENSMUSG00000073616	Cops9
ENSMUSG00000052889	Prkcb
ENSMUSG00000039753	Fbxl5
ENSMUSG00000045503	Sys1
ENSMUSG00000046442	Ppm1e
ENSMUSG00000025577	Cbx2
ENSMUSG00000029420	Rimbp2
ENSMUSG00000059923	Grb2
ENSMUSG00000027628	Aar2
ENSMUSG00000003099	Ppp5c
ENSMUSG00000070880	Gad1
ENSMUSG00000036781	Rps27l
ENSMUSG00000074794	Arrdc3
ENSMUSG00000078580	E430018J23Rik
ENSMUSG00000020709	Adap2
ENSMUSG00000074682	Zcchc3
ENSMUSG00000035929	H2-Q4
ENSMUSG00000020738	Sumo2
ENSMUSG00000033530	Ttc7b
ENSMUSG00000048834	Vstm2a
ENSMUSG00000044155	Lsm8
ENSMUSG00000003436	Dll3
ENSMUSG00000020415	Pttg1
ENSMUSG00000004110	Cacna1e
ENSMUSG00000071661	Zbtb3
ENSMUSG00000054766	Set
ENSMUSG00000044857	Lemd2
ENSMUSG00000072235	Tuba1a
ENSMUSG00000066189	Cacng3
ENSMUSG00000003198	Zfp959
ENSMUSG00000034071	Zfp551
ENSMUSG00000019590	Cyb561
ENSMUSG00000022607	Ptk2
ENSMUSG00000031284	Pak3
ENSMUSG00000021256	Vash1
ENSMUSG00000043131	Mob1a
ENSMUSG00000033953	Ppp3r1
ENSMUSG00000039640	Mrpl12
ENSMUSG00000064225	Paqr9
ENSMUSG00000039477	Tnrc18
ENSMUSG00000035885	Cox8a
ENSMUSG00000058297	Spock2
ENSMUSG00000042428	Mgat3
ENSMUSG00000028444	Cntfr
ENSMUSG00000041544	Disp3
ENSMUSG00000032191	Bcl2l10
ENSMUSG00000053025	Sv2b
ENSMUSG00000028608	0610037L13Rik
ENSMUSG00000048065	Cyb5r2
ENSMUSG00000053985	Zfp14
ENSMUSG00000036905	C1qb
ENSMUSG00000038650	Rnh1
ENSMUSG00000070802	Pnmal2
ENSMUSG00000045655	Fam216b
ENSMUSG00000028677	Rnf220
ENSMUSG00000029470	P2rx4
ENSMUSG00000074194	Zfp791
ENSMUSG00000074575	Kcng1
ENSMUSG00000034460	Six4
ENSMUSG00000051234	Rnf7
ENSMUSG00000042462	Dctpp1
ENSMUSG00000029471	Camkk2
ENSMUSG00000029502	Golga3
ENSMUSG00000035828	Pim3
ENSMUSG00000042138	Msantd2
ENSMUSG00000026707	Nsun6
ENSMUSG00000028140	Mrpl9
ENSMUSG00000061751	Kalrn
ENSMUSG00000029544	Cabp1
ENSMUSG00000037720	Tmem33
ENSMUSG00000002107	Celf2
ENSMUSG00000000881	Dlg3
ENSMUSG00000021986	Amer2
ENSMUSG00000031409	Tceal6
ENSMUSG00000048138	Dmrt2
ENSMUSG00000027349	Fam98b
ENSMUSG00000059146	Ntrk3
ENSMUSG00000031748	Gnao1
ENSMUSG00000039208	Metrnl
ENSMUSG00000039917	Rhbdd2
ENSMUSG00000034659	Tmem109
ENSMUSG00000039262	Prrc2b
ENSMUSG00000001473	Tubb6
ENSMUSG00000037085	Trmt12
ENSMUSG00000038777	Sema6c
ENSMUSG00000028882	Ppp1r8
ENSMUSG00000035179	Ppp1r32
ENSMUSG00000015568	Lpl
ENSMUSG00000024317	Rnf138
ENSMUSG00000045573	Penk
ENSMUSG00000042800	Spata46
ENSMUSG00000031022	BC051019
ENSMUSG00000008090	Fgfrl1
ENSMUSG00000008398	Elk3
ENSMUSG00000025153	Fasn
ENSMUSG00000041308	Sntb2
ENSMUSG00000042485	Mustn1
ENSMUSG00000027995	Tlr2
ENSMUSG00000000532	Acvr1b
ENSMUSG00000031691	Tnpo2
ENSMUSG00000022820	Ndufb4
ENSMUSG00000024970	AI846148
ENSMUSG00000032403	2300009A05Rik
ENSMUSG00000041468	Gpr12
ENSMUSG00000028796	Phc2
ENSMUSG00000036992	Nxt1
ENSMUSG00000034520	Gjc1
ENSMUSG00000069184	Zfp72
ENSMUSG00000020402	Vdac1
ENSMUSG00000022332	Khdrbs3
ENSMUSG00000035847	Ids
ENSMUSG00000050556	Kcnb1
ENSMUSG00000027962	Vcam1
ENSMUSG00000075012	Fjx1
ENSMUSG00000053046	Brsk2
ENSMUSG00000028044	Cks1b
ENSMUSG00000010751	Tnfrsf22
ENSMUSG00000023951	Vegfa
ENSMUSG00000032482	Cspg5
ENSMUSG00000039546	Ajap1
ENSMUSG00000046185	Zfp84
ENSMUSG00000024782	Ak3
ENSMUSG00000026620	Mark1
ENSMUSG00000062012	Zfp13
ENSMUSG00000030753	Thap12
ENSMUSG00000038453	Srcin1
ENSMUSG00000019970	Sgk1
ENSMUSG00000056812	St8sia3
ENSMUSG00000032184	Lysmd2
ENSMUSG00000027661	Slc2a10
ENSMUSG00000020424	Gatsl3
ENSMUSG00000034928	Rnf44
ENSMUSG00000033900	Map9
ENSMUSG00000043372	Hexim2
ENSMUSG00000026021	Sumo1
ENSMUSG00000073002	Vamp5
ENSMUSG00000021147	Wdr37
ENSMUSG00000031673	Cdh11
ENSMUSG00000094483	Purb
ENSMUSG00000058755	Osm
ENSMUSG00000067642	Adgrf3
ENSMUSG00000078794	Dact3
ENSMUSG00000072640	Lyrm9
ENSMUSG00000019312	Grb7
ENSMUSG00000057113	Npm1
ENSMUSG00000001864	Aif1l
ENSMUSG00000025981	Coq10b
ENSMUSG00000058793	Cds2
ENSMUSG00000032744	Heyl
ENSMUSG00000027634	Ndrg3
ENSMUSG00000034275	Igsf9b
ENSMUSG00000034591	Slc41a2
ENSMUSG00000023010	Tmbim6
ENSMUSG00000054252	Fgfr3
ENSMUSG00000039202	Abhd2
ENSMUSG00000014771	Pdcd2
ENSMUSG00000023411	Nfatc4
ENSMUSG00000034656	Cacna1a
ENSMUSG00000005779	Psmb4
ENSMUSG00000022018	Rgcc
ENSMUSG00000028639	Ybx1
ENSMUSG00000029106	Add1
ENSMUSG00000026667	Uhmk1
ENSMUSG00000056486	Chn1
ENSMUSG00000019146	Cacng2
ENSMUSG00000048696	Mex3d
ENSMUSG00000050423	Ppp1r3g
ENSMUSG00000020953	Coch
ENSMUSG00000005774	Rfx5
ENSMUSG00000021265	Slc25a29
ENSMUSG00000019773	Fbxo5
ENSMUSG00000020589	Fam49a
ENSMUSG00000052428	Tmco1
ENSMUSG00000054863	Fam19a5
ENSMUSG00000005506	Celf1
ENSMUSG00000070498	Tmem132b
ENSMUSG00000026519	Tmem63a
ENSMUSG00000048027	Rgmb
ENSMUSG00000103104
ENSMUSG00000027840	Wnt2b
ENSMUSG00000039275	Foxk2
ENSMUSG00000020248	Nfyb
ENSMUSG00000034390	Cmip
ENSMUSG00000033981	Gria2
ENSMUSG00000032224	Fam81a
ENSMUSG00000003534	Ddr1
ENSMUSG00000034800	Zfp661
ENSMUSG00000075273	Ttc30b
ENSMUSG00000056306	Sertm1
ENSMUSG00000056367	Actr3b
ENSMUSG00000050919	Zfp366
ENSMUSG00000068566	Myadm
ENSMUSG00000038473	Nos1ap
ENSMUSG00000044362	Ccdc89
ENSMUSG00000030869	Ndufab1
ENSMUSG00000009293	Ube2g2
ENSMUSG00000036975	Tmem177
ENSMUSG00000042599	Kdm7a
ENSMUSG00000005580	Adcy9
ENSMUSG00000017421	Zfp207
ENSMUSG00000039067	Psmd7
ENSMUSG00000025521	Tmem192
ENSMUSG00000032503	Arpp21
ENSMUSG00000032249	Anp32a
ENSMUSG00000030087	Klf15
ENSMUSG00000037989	Wnk2
ENSMUSG00000021610	Clptm1l
ENSMUSG00000022687	Boc
ENSMUSG00000028865	Cd164l2
ENSMUSG00000024425	Ndfip1
ENSMUSG00000017720	Trp53tg5
ENSMUSG00000017943	Gdap1l1
ENSMUSG00000048304	Slitrk3
ENSMUSG00000037523	Mavs
ENSMUSG00000028152	Tspan5
ENSMUSG00000022696	Sidt1
ENSMUSG00000024589	Nedd4l
ENSMUSG00000040258	Nxph4
ENSMUSG00000025283	Sat1
ENSMUSG00000030657	Xylt1
ENSMUSG00000036817	Sun1
ENSMUSG00000041164	Zmiz2
ENSMUSG00000028488	Sh3gl2
ENSMUSG00000021501	Caml
ENSMUSG00000020265	Sumo3
ENSMUSG00000022577	Ly6h
ENSMUSG00000056553	Ptprn2
ENSMUSG00000026424	Gpr37l1
ENSMUSG00000028291	Akirin2
ENSMUSG00000037784	Dzip1l
ENSMUSG00000036882	Arhgap33
ENSMUSG00000005802	Slc30a4
ENSMUSG00000026821	Ralgds
ENSMUSG00000048706	Lurap1l
ENSMUSG00000053877	Srcap
ENSMUSG00000038888	Ctu1
ENSMUSG00000034265	Zdhhc14
ENSMUSG00000036353	P2ry12
ENSMUSG00000029397	Rchy1
ENSMUSG00000042688	Mapk6
ENSMUSG00000004473	Clec11a
ENSMUSG00000026841	Fibcd1
ENSMUSG00000042682	Selenok
ENSMUSG00000005125	Ndrg1
ENSMUSG00000000384	Tbrg4
ENSMUSG00000028161	Ppp3ca
ENSMUSG00000030443	Zfp583
ENSMUSG00000075701	Selenos
ENSMUSG00000029570	Lfng
ENSMUSG00000026254	Eif4e2
ENSMUSG00000086040	Wipf3
ENSMUSG00000037902	Sirpa
ENSMUSG00000047446	Arl4a
ENSMUSG00000031167	Rbm3
ENSMUSG00000032526	Ss18l2
ENSMUSG00000053730	Tmem39b
ENSMUSG00000034958	Atcay
ENSMUSG00000041161	Otud3
ENSMUSG00000034432	Cops8
ENSMUSG00000020921	Tmem101
ENSMUSG00000079641	Rpl39
ENSMUSG00000052727	Map1b
ENSMUSG00000062296	Trank1
ENSMUSG00000029992	Gfpt1
ENSMUSG00000058589	Anks1b
ENSMUSG00000048251	Rit1
ENSMUSG00000071655	Ubxn1
ENSMUSG00000031105	Slc25a14
ENSMUSG00000001802	Lrp3
ENSMUSG00000027339	Rassf2
ENSMUSG00000037843	Vstm2l
ENSMUSG00000051185	Fam174a
ENSMUSG00000026100	Mstn
ENSMUSG00000020396	Nefh
ENSMUSG00000055675	Kbtbd11
ENSMUSG00000049305	Ccdc71
ENSMUSG00000037855	Zfp365
ENSMUSG00000053113	Socs3
ENSMUSG00000047514	Tspyl1
ENSMUSG00000026260	Ndufa10
ENSMUSG00000022791	Tnk2
ENSMUSG00000031517	Gpm6a
ENSMUSG00000038323	1700066M21Rik
ENSMUSG00000022496	Tnfrsf17
ENSMUSG00000031511	Arhgef7
ENSMUSG00000021109	Hif1a
ENSMUSG00000071262	Zfp957
ENSMUSG00000020681	Ace
ENSMUSG00000026944	Abca2
ENSMUSG00000071723	Gspt2
ENSMUSG00000032312	Csk
ENSMUSG00000028794	A3galt2
ENSMUSG00000020427	Igfbp3
ENSMUSG00000015850	Adamtsl4
ENSMUSG00000030386	Zfp606
ENSMUSG00000053164	Gpr21
ENSMUSG00000047989	Ino80c
ENSMUSG00000036959	Bcorl1
ENSMUSG00000032842	Abcc10
ENSMUSG00000041420	Meis3
ENSMUSG00000038705	Gmeb2
ENSMUSG00000021123	Rdh12
ENSMUSG00000038797	Zscan2
ENSMUSG00000043252	Tmem64
ENSMUSG00000031508	Ankrd10
ENSMUSG00000035397	Klf16
ENSMUSG00000047459	Dynlrb1
ENSMUSG00000023942	Slc29a1
ENSMUSG00000020868	Xylt2
ENSMUSG00000064264	Zfp428
ENSMUSG00000033998	Kcnk1
ENSMUSG00000054648	Zfp869
ENSMUSG00000021708	Rasgrf2
ENSMUSG00000007564	Ppp2r1a
ENSMUSG00000027419	Pcsk2
ENSMUSG00000001036	Epn2
ENSMUSG00000031865	Dctn1
ENSMUSG00000027854	Sike1
ENSMUSG00000032120	C2cd2l
ENSMUSG00000054793	Cadm4
ENSMUSG00000044708	Kcnj10
ENSMUSG00000019432	Ddx39b
ENSMUSG00000036206	Sh3bp4
ENSMUSG00000036169	Sostdc1
ENSMUSG00000028793	Rnf19b
ENSMUSG00000063358	Mapk1
ENSMUSG00000015396	Cd83
ENSMUSG00000037010	Apln
ENSMUSG00000025314	Ptprj
ENSMUSG00000018931	Natd1
ENSMUSG00000023232	Serinc2
ENSMUSG00000029229	Chic2
ENSMUSG00000020349	Ppp2ca
ENSMUSG00000056596	Trnp1
ENSMUSG00000078307	AI593442
ENSMUSG00000028176	Lrrc7
ENSMUSG00000020224	Llph
ENSMUSG00000062101	Zfp119b
ENSMUSG00000034708	Grn
ENSMUSG00000036299	BC031181
ENSMUSG00000046947	Adck2
ENSMUSG00000050910	Cdr2l
ENSMUSG00000063646	Jakmip1
ENSMUSG00000021282	Eif5
ENSMUSG00000022658	Tagln3
ENSMUSG00000008658	Rbfox1
ENSMUSG00000004939	Nmrk2
ENSMUSG00000022193	Psmb5
ENSMUSG00000054027	Nt5dc3
ENSMUSG00000032265	Fam46a
ENSMUSG00000037224	Zfyve28
ENSMUSG00000030057	Cnbp
ENSMUSG00000003299	Mrpl4
ENSMUSG00000024533	Spire1
ENSMUSG00000068747	Sort1
ENSMUSG00000055491	Pprc1
ENSMUSG00000004455	Ppp1cc
ENSMUSG00000035011	Zbtb7a
ENSMUSG00000035735	Dagla
ENSMUSG00000022265	Ank
ENSMUSG00000066090	Insl5
ENSMUSG00000027525	Phactr3
ENSMUSG00000040268	Plekha1
ENSMUSG00000007613	Tgfbr1
ENSMUSG00000000552	Zfp385a
ENSMUSG00000028899	Taf12
ENSMUSG00000023000	Dhh
ENSMUSG00000040363	Bcor
ENSMUSG00000009828	Ick
ENSMUSG00000015176	Nolc1
ENSMUSG00000026628	Atf3
ENSMUSG00000050530	Fam171a1
ENSMUSG00000037990	Sh3rf3
ENSMUSG00000033569	Adgrb3
ENSMUSG00000053929	Cyhr1
ENSMUSG00000066026	Dhrs3
ENSMUSG00000031955	Bcar1
ENSMUSG00000008153	Clstn3
ENSMUSG00000033933	Vhl
ENSMUSG00000039682	Lap3
ENSMUSG00000044231	Nhlrc1
ENSMUSG00000019558	Slc6a8
ENSMUSG00000023110	Prmt5
ENSMUSG00000005950	P2rx5
ENSMUSG00000022793	B4galt4
ENSMUSG00000071256	Zfp213
ENSMUSG00000043733	Ptpn11
ENSMUSG00000041703	Zic5
ENSMUSG00000041642	Kif21b
ENSMUSG00000022523	Fgf12
ENSMUSG00000024067	Dpy30
ENSMUSG00000017667	Zfp334
ENSMUSG00000026520	Pycr2
ENSMUSG00000073684	Faap20
ENSMUSG00000020483	Dynll2
ENSMUSG00000027314	Dll4
ENSMUSG00000038170	Pde4dip
ENSMUSG00000024014	Pim1
ENSMUSG00000022124	Fbxl3
ENSMUSG00000032359	Ctsh
ENSMUSG00000030722	Nfatc2ip
ENSMUSG00000047810	Ccdc88b
ENSMUSG00000026154	Sdhaf4
ENSMUSG00000015575	Atp6v0e
ENSMUSG00000038860	Garnl3
ENSMUSG00000030237	Slco1a4
ENSMUSG00000050967	Creg2
ENSMUSG00000038762	Abcf1
ENSMUSG00000038332	Sesn1
ENSMUSG00000042116	Vwa1
ENSMUSG00000038806	Sde2
ENSMUSG00000028039	Efna3
ENSMUSG00000085925	Rtl1
ENSMUSG00000003974	Grm3
ENSMUSG00000070822	Zscan18
ENSMUSG00000001962	Fam50a
ENSMUSG00000045509	Gpr150
ENSMUSG00000096916	Zfp850
ENSMUSG00000015002	Efr3a
ENSMUSG00000031023	Akip1
ENSMUSG00000024247	Pkdcc
ENSMUSG00000026241	Nppc
ENSMUSG00000019923	Zwint
ENSMUSG00000070576	Mn1
ENSMUSG00000037348	Paqr7
ENSMUSG00000027001	Dusp19
ENSMUSG00000026433	Rab29
ENSMUSG00000036298	Slc2a13
ENSMUSG00000020671	Rab10
ENSMUSG00000039661	Dusp26
ENSMUSG00000039770	Ypel5
ENSMUSG00000037369	Kdm6a
ENSMUSG00000001441	Npepps
ENSMUSG00000038366	Lasp1
ENSMUSG00000039533	Mmd2
ENSMUSG00000024172	St6gal2
ENSMUSG00000020496	Rnf187
ENSMUSG00000022433	Csnk1e
ENSMUSG00000029659	Medag
ENSMUSG00000074064	Mlycd
ENSMUSG00000022201	Zfr
ENSMUSG00000023277	Twf2
ENSMUSG00000045294	Insig1
ENSMUSG00000042712	Tceal9
ENSMUSG00000020849	Ywhae
ENSMUSG00000020994	Pnn
ENSMUSG00000048485	Zbtb8b
ENSMUSG00000024212	Mllt1
ENSMUSG00000020326	Ccng1
ENSMUSG00000031227	Magee1
ENSMUSG00000042155	Klhl23
ENSMUSG00000001924	Uba1
ENSMUSG00000026442	Nfasc
ENSMUSG00000030055	Rab43
ENSMUSG00000027881	Prpf38b
ENSMUSG00000031312	Itgb1bp2
ENSMUSG00000029578	Wipi2
ENSMUSG00000025757	Hspa4l
ENSMUSG00000032257	Ankk1
ENSMUSG00000046607	Hrk
ENSMUSG00000066152	Slc31a2
ENSMUSG00000020167	Tcf3
ENSMUSG00000093536	Smim17
ENSMUSG00000019066	Rab3d
ENSMUSG00000054409	Tmem74
ENSMUSG00000033703	Fuk
ENSMUSG00000033726	Emx1
ENSMUSG00000013419	Zfp651
ENSMUSG00000029095	Ablim2
ENSMUSG00000021366	Hivep1
ENSMUSG00000054733	Msra
ENSMUSG00000006998	Psmd2
ENSMUSG00000040557	Mettl27
ENSMUSG00000027660	Skil
ENSMUSG00000026248	Mrpl44
ENSMUSG00000003070	Efna2
ENSMUSG00000047420	Fam180a
ENSMUSG00000034724	Cnot6l
ENSMUSG00000049047	Armcx3
ENSMUSG00000060261	Gtf2i
ENSMUSG00000022790	Igsf11
ENSMUSG00000050052	Tdrp
ENSMUSG00000043301	Kcnj6
ENSMUSG00000024213	Nudt3
ENSMUSG00000028633	Ctps
ENSMUSG00000052298	Cdc42se2
ENSMUSG00000019789	Hey2
ENSMUSG00000034160	Ogt
ENSMUSG00000021260	Hhipl1
ENSMUSG00000049287	Iba57
ENSMUSG00000053716	Dusp7
ENSMUSG00000031950	Gabarapl2
ENSMUSG00000044583	Tlr7
ENSMUSG00000020644	Id2
ENSMUSG00000007656	Arpp19
ENSMUSG00000079442	St6galnac4
ENSMUSG00000053684	BC048403
ENSMUSG00000039323	Igfbp2
ENSMUSG00000041444	Arhgap32
ENSMUSG00000050229	Pigm
ENSMUSG00000004895	Prcc
ENSMUSG00000025393	Atp5b
ENSMUSG00000005360	Slc1a3
ENSMUSG00000026820	Ptges2
ENSMUSG00000024378	Stard4
ENSMUSG00000022263	Trio
ENSMUSG00000064262	Gimap8
ENSMUSG00000018672	Copz2
ENSMUSG00000027474	Ccm2l
ENSMUSG00000030257	Srgap3
ENSMUSG00000001785	Pwp1
ENSMUSG00000021373	Cap2
ENSMUSG00000020431	Adcy1
ENSMUSG00000032826	Ank2
ENSMUSG00000021133	Susd6
ENSMUSG00000052572	Dlg2
ENSMUSG00000028412	Slc44a1
ENSMUSG00000091119	Ccdc152
ENSMUSG00000031839	Hsbp1
ENSMUSG00000009470	Tnpo1
ENSMUSG00000042524	Sun2
ENSMUSG00000032118	Fez1
ENSMUSG00000057716	Tmem178b
ENSMUSG00000021493	Pdlim7
ENSMUSG00000098678	Mroh6
ENSMUSG00000006333	Rps9
ENSMUSG00000063796	Slc22a8
ENSMUSG00000015869	Prpsap1
ENSMUSG00000047867	Gimap6
ENSMUSG00000033068	Entpd6
ENSMUSG00000038180	Spag4
ENSMUSG00000027164	Traf6
ENSMUSG00000037824	Tspan14
ENSMUSG00000070565	Rasal2
ENSMUSG00000034245	Hdac11
ENSMUSG00000041729	Coro2b
ENSMUSG00000047875	Gpr157
ENSMUSG00000032578	Cish
ENSMUSG00000079065	BC005561
ENSMUSG00000039105	Atp6v1g1
ENSMUSG00000052087	Rgs14
ENSMUSG00000040483	Xaf1
ENSMUSG00000027500	Stmn2
ENSMUSG00000068037	Mas1
ENSMUSG00000020873	Slc35b1
ENSMUSG00000032285	Dnaja4
ENSMUSG00000039621	Prex1
ENSMUSG00000039648	Kyat1
ENSMUSG00000047719	Ubiad1
ENSMUSG00000032244	Fem1b
ENSMUSG00000054196	Cthrc1
ENSMUSG00000037885	Stk35
ENSMUSG00000024077	Strn
ENSMUSG00000037771	Slc32a1
ENSMUSG00000024525	Impa2
ENSMUSG00000024978	Gpam
ENSMUSG00000028191	Bcl10
ENSMUSG00000024294	Mib1
ENSMUSG00000040724	Kcna2
ENSMUSG00000028613	Lrp8
ENSMUSG00000068744	Psrc1
ENSMUSG00000034472	Rasd2
ENSMUSG00000046876	Atxn1
ENSMUSG00000032641	Gpr19
ENSMUSG00000024065	Ehd3
ENSMUSG00000023915	Tnfrsf21
ENSMUSG00000039686	Zer1
ENSMUSG00000042215	Bag2
ENSMUSG00000040855	Reps2
ENSMUSG00000021556	Golm1
ENSMUSG00000041231	Ublcp1
ENSMUSG00000009569	Mkl2
ENSMUSG00000039735	Fnbp1l
ENSMUSG00000049300	Prmt6
ENSMUSG00000045838	A430105I19Rik
ENSMUSG00000040128	Pnrc1
ENSMUSG00000037336	Mfsd2b
ENSMUSG00000038365	Fbxo25
ENSMUSG00000019996	Map7
ENSMUSG00000025203	Scd2
ENSMUSG00000020437	Myo1g
ENSMUSG00000037206	Islr
ENSMUSG00000074227	Spint2
ENSMUSG00000040860	Crocc
ENSMUSG00000063605	Ccdc102a
ENSMUSG00000060445	Sycp2
ENSMUSG00000021013	Ttc8
ENSMUSG00000004655	Aqp1
ENSMUSG00000001440	Kpnb1
ENSMUSG00000039114	Nrn1
ENSMUSG00000026788	Zbtb43
ENSMUSG00000042207	Kdm5b
ENSMUSG00000025503	Taldo1
ENSMUSG00000078578	Ube2d3
ENSMUSG00000066880	Zfp617
ENSMUSG00000025571	Tnrc6c
ENSMUSG00000029267	Mtf2
ENSMUSG00000034271	Jdp2
ENSMUSG00000020914	Top2a
ENSMUSG00000037742	Eef1a1
ENSMUSG00000027366	Sppl2a
ENSMUSG00000038296	Galnt18
ENSMUSG00000038013	Wipf2
ENSMUSG00000007411	Mark3
ENSMUSG00000036186	Fam69b
ENSMUSG00000044548	Dact1
ENSMUSG00000062961	Ccdc177
ENSMUSG00000029102	Hgfac
ENSMUSG00000020451	Limk2
ENSMUSG00000034463	Scara3
ENSMUSG00000038630	Zkscan16
ENSMUSG00000072423	Psmb11
ENSMUSG00000028647	Mycbp
ENSMUSG00000031458	Coprs
ENSMUSG00000038807	Rap1gap2
ENSMUSG00000024544	Ldlrad4
ENSMUSG00000034957	Cebpa
ENSMUSG00000058761	Rnf169
ENSMUSG00000022440	C1qtnf6
ENSMUSG00000020900	Myh10
ENSMUSG00000044216	Kcnj4
ENSMUSG00000020388	Pdlim4
ENSMUSG00000031835	Mbtps1
ENSMUSG00000043999	Gpr75
ENSMUSG00000032392	Parp16
ENSMUSG00000008429	Herpud2
ENSMUSG00000045983	Eif4g1
ENSMUSG00000025794	Rpl14
ENSMUSG00000042604	Kcna4
ENSMUSG00000048661	Lemd3
ENSMUSG00000016262	Sertad4
ENSMUSG00000028788	Ptp4a2
ENSMUSG00000025213	Kazald1
ENSMUSG00000003033	Ap1m1
ENSMUSG00000021559	Dapk1
ENSMUSG00000025103	Btbd1
ENSMUSG00000019943	Atp2b1
ENSMUSG00000058799	Nap1l1
ENSMUSG00000069601	Ank3
ENSMUSG00000021087	Rtn1
ENSMUSG00000073411	H2-D1
ENSMUSG00000002083	Bbc3
ENSMUSG00000032484	Ngp
ENSMUSG00000038146	Notch3
ENSMUSG00000047261	Gap43
ENSMUSG00000021969	Zdhhc20
ENSMUSG00000015759	Cnih1
ENSMUSG00000063430	Wscd2
ENSMUSG00000030382	Slc27a5
ENSMUSG00000032786	Alas1
ENSMUSG00000026496	Parp1
ENSMUSG00000020228	Helb
ENSMUSG00000084883	Ccdc85c
ENSMUSG00000027254	Map1a
ENSMUSG00000036381	P2ry14
ENSMUSG00000090946	Ccdc71l
ENSMUSG00000023832	Acat2
ENSMUSG00000032089	Il10ra
ENSMUSG00000018736	Ndel1
ENSMUSG00000025871	4833439L19Rik
ENSMUSG00000024780	Cdc37l1
ENSMUSG00000050105	Grrp1
ENSMUSG00000070639	Lrrc8b
ENSMUSG00000022983	Scaf4
ENSMUSG00000051256	Jagn1
ENSMUSG00000060206	Zfp462
ENSMUSG00000026269	Rnpepl1
ENSMUSG00000038128	Camk4
ENSMUSG00000035864	Syt1
ENSMUSG00000053783	1700016K19Rik
ENSMUSG00000033510	Otud7a
ENSMUSG00000030748	Il4ra
ENSMUSG00000031425	Plp1
ENSMUSG00000074121	Ntf5
ENSMUSG00000025496	Drd4
ENSMUSG00000027394	Ttl
ENSMUSG00000028271	Gtf2b
ENSMUSG00000036106	Prr5
ENSMUSG00000072825	Cep170b
ENSMUSG00000026235	Epha4
ENSMUSG00000028527	Ak4
ENSMUSG00000003037	Rab8a
ENSMUSG00000032402	Smad3
ENSMUSG00000030002	Dusp11
ENSMUSG00000044966	Fbxo48
ENSMUSG00000059475	Zfp426
ENSMUSG00000031367	Ap1s2
ENSMUSG00000038871	Bpgm
ENSMUSG00000032536	Trak1
ENSMUSG00000044667	Plppr4
ENSMUSG00000029064	Gnb1
ENSMUSG00000004894	Hapln2
ENSMUSG00000041930	Fam222a
ENSMUSG00000031104	Rab33a
ENSMUSG00000032128	Robo3
ENSMUSG00000004383	Large1
ENSMUSG00000045287	Rtn4rl1
ENSMUSG00000044340	Phlpp1
ENSMUSG00000003378	Grik5
ENSMUSG00000022543	4930451G09Rik
ENSMUSG00000027706	Sec62
ENSMUSG00000096054	Syne1
ENSMUSG00000033596	Rfwd3
ENSMUSG00000006154	Eps8l1
ENSMUSG00000061666	Gdpd1
ENSMUSG00000046572	Zfp518b
ENSMUSG00000025534	Gusb
ENSMUSG00000094870	Zfp131
ENSMUSG00000032251	Irak1bp1
ENSMUSG00000049265	Kcnk3
ENSMUSG00000035356	Nfkbiz
ENSMUSG00000034574	Daam1
ENSMUSG00000034614	Pik3ip1
ENSMUSG00000032366	Tpm1
ENSMUSG00000020087	Tysnd1
ENSMUSG00000032193	Ldlr
ENSMUSG00000043702	Pde12
ENSMUSG00000004113	Cacna1b
ENSMUSG00000022623	Shank3
ENSMUSG00000032192	Gnb5
ENSMUSG00000003131	Pafah1b2
ENSMUSG00000062376	Borcs7
ENSMUSG00000035934	Pknox2
ENSMUSG00000029110	Rnf4
ENSMUSG00000022443	Myh9
ENSMUSG00000027895	Kcnc4
ENSMUSG00000070000	Fcho1
ENSMUSG00000044792	Isca1
ENSMUSG00000062794	Zfp599
ENSMUSG00000029480	Dhx37
ENSMUSG00000029699	Ssc4d
ENSMUSG00000024987	Cyp26a1
ENSMUSG00000032412	Atp1b3
ENSMUSG00000057421	Las1l
ENSMUSG00000037395	Rcor3
ENSMUSG00000039474	Wfs1
ENSMUSG00000026113	Inpp4a
ENSMUSG00000019826	Zbtb24
ENSMUSG00000048655	Ccdc169
ENSMUSG00000029454	Mapkapk5
ENSMUSG00000037366	Pafah2
ENSMUSG00000023092	Fhl1
ENSMUSG00000038241	Cep250
ENSMUSG00000030605	Mfge8
ENSMUSG00000035133	Arhgap5
ENSMUSG00000073090
ENSMUSG00000006586	Runx1t1
ENSMUSG00000062232	Rapgef2
ENSMUSG00000022905	Kpna1
ENSMUSG00000056413	Adap1
ENSMUSG00000032119	Hinfp
ENSMUSG00000037361	Sf3b6
ENSMUSG00000026999	Nup35
ENSMUSG00000048540	Nhlh2
ENSMUSG00000063524	Eno1
ENSMUSG00000028597	Gpx7
ENSMUSG00000036896	C1qc
ENSMUSG00000027879	Sec22b
ENSMUSG00000042569	Dhrs7b
ENSMUSG00000032690	Oas2
ENSMUSG00000028111	Ctsk
ENSMUSG00000035476	Tab3
ENSMUSG00000033793	Atp6v1h
ENSMUSG00000015733	Capza2
ENSMUSG00000060257	Scrt2
ENSMUSG00000004031	Brinp2
ENSMUSG00000048351	Coa7
ENSMUSG00000033676	Gabrb3
ENSMUSG00000022892	App
ENSMUSG00000047963	Stbd1
ENSMUSG00000018507	Trpv2
ENSMUSG00000010086	Rnf112
ENSMUSG00000025747	Tyms
ENSMUSG00000039852	Rere
ENSMUSG00000029432	Nipsnap2
ENSMUSG00000029168	Dpysl5
ENSMUSG00000033904	Ccp110
ENSMUSG00000033940	Brk1
ENSMUSG00000022622	Acr
ENSMUSG00000029875	Ccdc184
ENSMUSG00000029028	Lrrc47
ENSMUSG00000049354	Dcaf7
ENSMUSG00000025880	Smad7
ENSMUSG00000031402	Mpp1
ENSMUSG00000026715	Serpinc1
ENSMUSG00000029439	Sfswap
ENSMUSG00000078815	Cacng6
ENSMUSG00000027309	4930402H24Rik
ENSMUSG00000019791	Hint3
ENSMUSG00000021326	Trim27
ENSMUSG00000049401	Ogfr
ENSMUSG00000061315	Naca
ENSMUSG00000002103	Acp2
ENSMUSG00000057706	Mex3b
ENSMUSG00000029415	Sdad1
ENSMUSG00000040612	Ildr2
ENSMUSG00000029461	Fam168a
ENSMUSG00000039860	Srrm3
ENSMUSG00000041000	Trim62
ENSMUSG00000046792	Zfp787
ENSMUSG00000042807	Hecw2
ENSMUSG00000050010	Shisa3
ENSMUSG00000055538	Zcchc24
ENSMUSG00000010453	Kansl3
ENSMUSG00000018008	Cyth4
ENSMUSG00000036093	Arl5a
ENSMUSG00000028857	Tmem222
ENSMUSG00000009772	Nuak2
ENSMUSG00000022841	Ap2m1
ENSMUSG00000019804	Snx3
ENSMUSG00000039361	Picalm
ENSMUSG00000031714	Gab1
ENSMUSG00000053004	Hrh1
ENSMUSG00000071317	Bves
ENSMUSG00000028521	Slc35d1
ENSMUSG00000042460	C1galt1
ENSMUSG00000040140	Tdrd6
ENSMUSG00000007021	Syngr3
ENSMUSG00000010136	Pifo
ENSMUSG00000026167	Wnt10a
ENSMUSG00000033022	Cdo1
ENSMUSG00000021690	Jmy
ENSMUSG00000037295	Ldlrap1
ENSMUSG00000030403	Vasp
ENSMUSG00000063236	1110038F14Rik
ENSMUSG00000024785	Rcl1
ENSMUSG00000038683	Pak1ip1
ENSMUSG00000046139	Patl1
ENSMUSG00000014599	Csf1
ENSMUSG00000005103	Wdr1
ENSMUSG00000022453	Naga
ENSMUSG00000049036	Tmem121
ENSMUSG00000041417	Pik3r1
ENSMUSG00000079658	Eloc
ENSMUSG00000053580	Tanc2
ENSMUSG00000031229	Atrx
ENSMUSG00000047085	Lrrc4b
ENSMUSG00000006699	Cdc42
ENSMUSG00000045967	Gpr158
ENSMUSG00000031565	Fgfr1
ENSMUSG00000026074	Map4k4
ENSMUSG00000079235	Ccdc13
ENSMUSG00000024826	Dpf2
ENSMUSG00000049421	Zfp260
ENSMUSG00000045466	Zfp956
ENSMUSG00000021820	Camk2g
ENSMUSG00000031880	Rrad
ENSMUSG00000024052	Lpin2
ENSMUSG00000026843	Fubp3
ENSMUSG00000098022	Zfp82
ENSMUSG00000032279	Idh3a
ENSMUSG00000018412	Kansl1
ENSMUSG00000031381	Piga
ENSMUSG00000031626	Sorbs2
ENSMUSG00000027646	Src
ENSMUSG00000036249	Rbm43
ENSMUSG00000024639	Gnaq
ENSMUSG00000017132	Cyth1
ENSMUSG00000074925	Ptar1
ENSMUSG00000054611	Kdm2a
ENSMUSG00000030539	Sema4b
ENSMUSG00000043969	Emx2
ENSMUSG00000074282	Zfp94
ENSMUSG00000028524	Sgip1
ENSMUSG00000021629	Slc30a5
ENSMUSG00000002897	Il17ra
ENSMUSG00000046027	Stard5
ENSMUSG00000027692	Tnik
ENSMUSG00000024735	Prpf19
ENSMUSG00000023186	Vwa5a
ENSMUSG00000025732	Mcrip2
ENSMUSG00000035478	Mbd3
ENSMUSG00000058569	Tmed9
ENSMUSG00000021555	Naa35
ENSMUSG00000016921	Srsf6
ENSMUSG00000052406	Rexo4
ENSMUSG00000022965	Ifngr2
ENSMUSG00000047767	Atg16l2
ENSMUSG00000060397	Zfp128
ENSMUSG00000039678	Tbc1d13
ENSMUSG00000031785	Adgrg1
ENSMUSG00000030313	Dennd5b
ENSMUSG00000020257	Wdr82
ENSMUSG00000046223	Plaur
ENSMUSG00000028760	Eif4g3
ENSMUSG00000028010	Gar1
ENSMUSG00000045092	S1pr1
ENSMUSG00000031538	Plat
ENSMUSG00000019373	Cops3
ENSMUSG00000032966	Fkbp1a
ENSMUSG00000020457	Drg1
ENSMUSG00000040972	Igsf21
ENSMUSG00000024063	Lbh
ENSMUSG00000045757	Zfp764
ENSMUSG00000029101	Rgs12
ENSMUSG00000025742	Prps2
ENSMUSG00000029512	Ulk1
ENSMUSG00000026678	Rgs5
ENSMUSG00000032259	Drd2
ENSMUSG00000026816	Gtf3c5
ENSMUSG00000031605	Klhl2
ENSMUSG00000051048	P4ha3
ENSMUSG00000038780	Smurf1
ENSMUSG00000041794	Myrip
ENSMUSG00000018068	Ints2
ENSMUSG00000003528	Slc25a1
ENSMUSG00000024349	Tmem173
ENSMUSG00000020634	Ubxn2a
ENSMUSG00000051951	Xkr4
ENSMUSG00000020015	Cdk17
ENSMUSG00000015165	Hnrnpl
ENSMUSG00000045103	Dmd
ENSMUSG00000028145	Them4
ENSMUSG00000037426	Depdc5
ENSMUSG00000042272	Sestd1
ENSMUSG00000002190	Clgn
ENSMUSG00000044991	1110034G24Rik
ENSMUSG00000038623	Tm6sf1
ENSMUSG00000032500	Dclk3
ENSMUSG00000021700	Rab3c
ENSMUSG00000062859	Tcp11
ENSMUSG00000023845	Lnpep
ENSMUSG00000029359	Tesc
ENSMUSG00000039988	Ankrd13c
ENSMUSG00000040021	Lats1
ENSMUSG00000034412	Tbc1d10a
ENSMUSG00000003438	Timm50
ENSMUSG00000026527	Rgs7
ENSMUSG00000008763	Man1a2
ENSMUSG00000032280	Tle3
ENSMUSG00000033021	Gmppa
ENSMUSG00000025104	Hdgfl3
ENSMUSG00000024008	Cpne5
ENSMUSG00000038112	AW551984
ENSMUSG00000016758	Bik
ENSMUSG00000037487	Ubr5
ENSMUSG00000027575	Arfgap1
ENSMUSG00000032583	Mon1a
ENSMUSG00000044461	Shisa2
ENSMUSG00000022604	Cep97
ENSMUSG00000062078	Qk
ENSMUSG00000017843	Ppp2r5c
ENSMUSG00000020923	Ubtf
ENSMUSG00000056091	St3gal5
ENSMUSG00000053581	Zfand2a
ENSMUSG00000024597	Slc12a2
ENSMUSG00000050953	Gja1
ENSMUSG00000032673	Prorsd1
ENSMUSG00000005610	Eif4g2
ENSMUSG00000020926	Adam11
ENSMUSG00000025855	Prkar1b
ENSMUSG00000009681	Bcr
ENSMUSG00000020435	Osbp2
ENSMUSG00000041483	Zfp281
ENSMUSG00000027671	Actl6a
ENSMUSG00000027079	Clp1
ENSMUSG00000032911	Cspg4
ENSMUSG00000070509	Rgma
ENSMUSG00000025277	Abhd6
ENSMUSG00000020300	Cpeb4
ENSMUSG00000028180	Zranb2
ENSMUSG00000048701	Ccdc6
ENSMUSG00000026358	Rgs1
ENSMUSG00000034842	Art3
ENSMUSG00000030766	Arhgap17
ENSMUSG00000047658	Gal3st3
ENSMUSG00000029401	Rilpl2
ENSMUSG00000003849	Nqo1
ENSMUSG00000068373	D430041D05Rik
ENSMUSG00000063506	Arhgap22
ENSMUSG00000032860	P2ry2
ENSMUSG00000029291	Rufy3
ENSMUSG00000026544	Dusp23
ENSMUSG00000003161	Sri
ENSMUSG00000003279	Dlgap1
ENSMUSG00000021534	1700001L19Rik
ENSMUSG00000021536	Adcy2
ENSMUSG00000024608	Rps14
ENSMUSG00000021313	Ryr2
ENSMUSG00000018927	Ccl6
ENSMUSG00000052387	Trpm3
ENSMUSG00000074637	Sox2
ENSMUSG00000020737	Hn1
ENSMUSG00000026077	Npas2
ENSMUSG00000028134	Ptbp2
ENSMUSG00000038331	Satb2
ENSMUSG00000025743	Sdc3
ENSMUSG00000030275	Etnk1
ENSMUSG00000044026	Slc35g1
ENSMUSG00000091387	Gcnt4
ENSMUSG00000028278	Rragd
ENSMUSG00000028165	Cisd2
ENSMUSG00000024924	Vldlr
ENSMUSG00000050321	Neto1
ENSMUSG00000040451	Sgms1
ENSMUSG00000043456	Zfp536
ENSMUSG00000056692	D17Wsu92e
ENSMUSG00000024687	Osbp
ENSMUSG00000033871	Ppargc1b
ENSMUSG00000036432	Siah2
ENSMUSG00000078994	Zfp429
ENSMUSG00000039633	Lonrf1
ENSMUSG00000027282	Mtch2
ENSMUSG00000027333	Smox
ENSMUSG00000038910	Plcl2
ENSMUSG00000030956	Fam53b
ENSMUSG00000072769	Gm10419
ENSMUSG00000057835	Zfp119a
ENSMUSG00000000295	Hddc2
ENSMUSG00000027459	Fam110a
ENSMUSG00000005362	Crbn
ENSMUSG00000021294	Kif26a
ENSMUSG00000035372	1810055G02Rik
ENSMUSG00000039458	Mtmr12
ENSMUSG00000029344	Tpst2
ENSMUSG00000030802	Bckdk
ENSMUSG00000028252	Ccnc
ENSMUSG00000029190	D5Ertd579e
ENSMUSG00000042854	Trp53rkb
ENSMUSG00000048602	Morc2b
ENSMUSG00000065954	Tacc1
ENSMUSG00000040616	Tmem51
ENSMUSG00000020315	Sptbn1
ENSMUSG00000021314	Amph
ENSMUSG00000029430	Ran
ENSMUSG00000036333	Kidins220
ENSMUSG00000039492	Ccdc27
ENSMUSG00000030725	Lipt2
ENSMUSG00000054520	Sh3bp2
ENSMUSG00000066551	Hmgb1
ENSMUSG00000022024	Sugt1
ENSMUSG00000041025	Iffo2
ENSMUSG00000034620	Tmem5
ENSMUSG00000028479	Gne
ENSMUSG00000017412	Cacnb4
ENSMUSG00000021466	Ptch1
ENSMUSG00000034701	Neurod1
ENSMUSG00000050222	Il17d
ENSMUSG00000035105	Egln3
ENSMUSG00000064141	Zfp69
ENSMUSG00000034826	Nup54
ENSMUSG00000026313	Hdac4
ENSMUSG00000005804	Bloc1s6
ENSMUSG00000061536	Sec22c
ENSMUSG00000040321	Zfp770
ENSMUSG00000031921	Terf2
ENSMUSG00000006262	Mob1b
ENSMUSG00000001576	Ergic1
ENSMUSG00000032218	Ccnb2
ENSMUSG00000021614	Vcan
ENSMUSG00000035509	Fbxl21
ENSMUSG00000016624	Phf21b
ENSMUSG00000021994	Wnt5a
ENSMUSG00000039257	Vstm2b
ENSMUSG00000056515	Rab31
ENSMUSG00000020407	Upp1
ENSMUSG00000041313	Slc7a1
ENSMUSG00000057230	Aak1
ENSMUSG00000002459	Rgs20
ENSMUSG00000053477	Tcf4
ENSMUSG00000000148	Brat1
ENSMUSG00000031851	Ntpcr
ENSMUSG00000033342	Plppr5
ENSMUSG00000041353	Tmem29
ENSMUSG00000031647	Mfap3l
ENSMUSG00000024176	Sox8
ENSMUSG00000024242	Map4k3
ENSMUSG00000024921	Smarca2
ENSMUSG00000041607	Mbp
ENSMUSG00000023033	Scn8a
ENSMUSG00000025189	Cnnm1
ENSMUSG00000042063	Zfp386
ENSMUSG00000045917	Tmem268
ENSMUSG00000014039	Prdm15
ENSMUSG00000055150	Zfp78
ENSMUSG00000070462	Tlnrd1
ENSMUSG00000006932	Ctnnb1
ENSMUSG00000026603	Smyd2
ENSMUSG00000006127	Inpp5k
ENSMUSG00000023961	Enpp4
ENSMUSG00000033970	Rfc3
ENSMUSG00000079316	Rab9
ENSMUSG00000057396	Zfp759
ENSMUSG00000059316	Slc27a4
ENSMUSG00000020611	Gna13
ENSMUSG00000028032	Papss1
ENSMUSG00000032939	Nup93
ENSMUSG00000021540	Smad5
ENSMUSG00000039747	Orai2
ENSMUSG00000028649	Macf1
ENSMUSG00000027397	Slc20a1
ENSMUSG00000061577	Adgrg5
ENSMUSG00000038143	Stox2
ENSMUSG00000047264	Zfp358
ENSMUSG00000026696	Vamp4
ENSMUSG00000026311	Asb1
ENSMUSG00000040640	Erc2
ENSMUSG00000023094	Msrb2
ENSMUSG00000028063	Lmna
ENSMUSG00000022108	Itm2b
ENSMUSG00000024072	Yipf4
ENSMUSG00000021996	Esd
ENSMUSG00000033326	Kdm4a
ENSMUSG00000040907	Atp1a3
ENSMUSG00000027210	Meis2
ENSMUSG00000032333	Stoml1
ENSMUSG00000039629	Strip2
ENSMUSG00000026031	Cflar
ENSMUSG00000023391	Dlx2
ENSMUSG00000020841	Cpd
ENSMUSG00000052026	Slc6a7
ENSMUSG00000043670	Diras1
ENSMUSG00000020212	Mdm1
ENSMUSG00000032297	Celf6
ENSMUSG00000024664	Fads3
ENSMUSG00000032816	Igdcc4
ENSMUSG00000071847	Apcdd1
ENSMUSG00000052957	Gas1
ENSMUSG00000034006	Pqlc1
ENSMUSG00000024530	Prelid3a
ENSMUSG00000029596	Sdsl
ENSMUSG00000062257	Opcml
ENSMUSG00000054814	Usp46
ENSMUSG00000045795	Whamm
ENSMUSG00000027030	Stk39
ENSMUSG00000028367	Txn1
ENSMUSG00000040945	Rcc2
ENSMUSG00000074457	S100a16
ENSMUSG00000020176	Grb10
ENSMUSG00000022454	Nell2
ENSMUSG00000028270	Gbp2
ENSMUSG00000022812	Gsk3b
ENSMUSG00000009418	Nav1
ENSMUSG00000026064	Ptp4a1
ENSMUSG00000054619	Mettl7a1
ENSMUSG00000026457	Adipor1
ENSMUSG00000031710	Ucp1
ENSMUSG00000054364	Rhob
ENSMUSG00000077450	Rab11b
ENSMUSG00000025404	R3hdm2
ENSMUSG00000036061	Smug1
ENSMUSG00000042810	Krba1
ENSMUSG00000030089	Slc41a3
ENSMUSG00000030516	Tjp1
ENSMUSG00000041762	Gpr155
ENSMUSG00000024347	Psd2
ENSMUSG00000001173	Ocrl
ENSMUSG00000029171	Pgm1
ENSMUSG00000048732	Klhl11
ENSMUSG00000021703	Serinc5
ENSMUSG00000039145	Camk1d
ENSMUSG00000021814	Anxa7
ENSMUSG00000015843	Rxrg
ENSMUSG00000024647	Cbln2
ENSMUSG00000034997	Htr2a
ENSMUSG00000046613	Vwa5b2
ENSMUSG00000028675	Pnrc2
ENSMUSG00000021548	Ccnh
ENSMUSG00000049551	Fzd9
ENSMUSG00000030652	Coq7
ENSMUSG00000043831	Lysmd4
ENSMUSG00000049076	Acap2
ENSMUSG00000091586	Cyp4f17
ENSMUSG00000048240	Gng7
ENSMUSG00000036591	Arhgap21
ENSMUSG00000058706	0610030E20Rik
ENSMUSG00000037331	Larp1
ENSMUSG00000040123	Zmym5
ENSMUSG00000002733	Plekha3
ENSMUSG00000024277	Mapre2
ENSMUSG00000024833	Pola2
ENSMUSG00000020491	2810021J22Rik
ENSMUSG00000024276	Zfp397
ENSMUSG00000075700	Selenot
ENSMUSG00000000581	C1d
ENSMUSG00000030774	Pak1
ENSMUSG00000025019	Lcor
ENSMUSG00000041598	Cdc42ep4
ENSMUSG00000021096	Ppm1a
ENSMUSG00000000125	Wnt3
ENSMUSG00000048776	Pthlh
ENSMUSG00000029534	St7
ENSMUSG00000020962	Gtf2a1
ENSMUSG00000025810	Nrp1
ENSMUSG00000037977	6430571L13Rik
ENSMUSG00000032594	Ip6k1
ENSMUSG00000028974	Dffa
ENSMUSG00000022051	Bnip3l
ENSMUSG00000045777	Ifitm10
ENSMUSG00000000861	Bcl11a
ENSMUSG00000026566	Mpzl1
ENSMUSG00000024901	Peli3
ENSMUSG00000014550	Rbsn
ENSMUSG00000024576	Csnk1a1
ENSMUSG00000020828	Pld2
ENSMUSG00000040506	Ambra1
ENSMUSG00000022103	Gfra2
ENSMUSG00000028681	Ptch2
ENSMUSG00000027889	Ampd2
ENSMUSG00000024654	Asrgl1
ENSMUSG00000047675	Rps8
ENSMUSG00000046160	Olig1
ENSMUSG00000038459	Abhd17c
ENSMUSG00000022340	Sybu
ENSMUSG00000035093	Secisbp2l
ENSMUSG00000040138	Ndp
ENSMUSG00000042757	Tmem108
ENSMUSG00000024949	Sf1
ENSMUSG00000079445	B3gnt7
ENSMUSG00000030751	Psma1
ENSMUSG00000013663	Pten
ENSMUSG00000054381	Zfp747
ENSMUSG00000057880	Abat
ENSMUSG00000047731	Wbp1l
ENSMUSG00000028333	Anp32b
ENSMUSG00000026656	Fcgr2b
ENSMUSG00000040164	Kcns1
ENSMUSG00000033526	Ppip5k1
ENSMUSG00000036860	Mrpl55
ENSMUSG00000029063	Nadk
ENSMUSG00000044345	Marveld1
ENSMUSG00000027076	Timm10
ENSMUSG00000054716	Zfp771
ENSMUSG00000000416	Cttnbp2
ENSMUSG00000062044	Lmtk3
ENSMUSG00000044165	Bcl2l15
ENSMUSG00000017686	Rhot1
ENSMUSG00000027806	Tsc22d2
ENSMUSG00000027367	Stard7
ENSMUSG00000062519	Zfp398
ENSMUSG00000032468	Armc8
ENSMUSG00000022494	Shisa9
ENSMUSG00000016554	Eif3d
ENSMUSG00000025889	Snca
ENSMUSG00000070705	Eid2b
ENSMUSG00000031311	Nono
ENSMUSG00000063409	Lrrc43
ENSMUSG00000024581	Napg
ENSMUSG00000004885	Crabp2
ENSMUSG00000020472	Zkscan17
ENSMUSG00000006676	Usp19
ENSMUSG00000027075	Slc43a1
ENSMUSG00000037679	Inf2
ENSMUSG00000026121	Sema4c
ENSMUSG00000000134	Tfe3
ENSMUSG00000054452	Aes
ENSMUSG00000029632	Ndufa4
ENSMUSG00000025982	Sf3b1
ENSMUSG00000028057	Rit1
ENSMUSG00000028986	Klhl7
ENSMUSG00000017453	Pipox
ENSMUSG00000000732	Icosl
ENSMUSG00000042363	Lgalsl
ENSMUSG00000030235	Slco1c1
ENSMUSG00000071104	Ccdc110
ENSMUSG00000029201	Ugdh
ENSMUSG00000033966	Cdkl4
ENSMUSG00000021224	Numb
ENSMUSG00000028211	Trp53inp1
ENSMUSG00000001985	Grik3
ENSMUSG00000020080	Hkdc1
ENSMUSG00000044647	Csrnp3
ENSMUSG00000037251	Pomk
ENSMUSG00000033417	Cacul1
ENSMUSG00000034949	Zfr2
ENSMUSG00000026514	Cnih3
ENSMUSG00000021550	2210016F16Rik
ENSMUSG00000031166	Wdr13
ENSMUSG00000063895	Nupl1
ENSMUSG00000018849	Wwc1
ENSMUSG00000033453	Adamts15
ENSMUSG00000033579	Fa2h
ENSMUSG00000032434	Cmtm6
ENSMUSG00000020598	Nrcam
ENSMUSG00000042659	Arrdc4
ENSMUSG00000032698	Lmo2
ENSMUSG00000055407	Map6
ENSMUSG00000020519	Sap30l
ENSMUSG00000028923	Necap2
ENSMUSG00000018076	Med13l
ENSMUSG00000017734	Dbndd2
ENSMUSG00000022296	Baalc
ENSMUSG00000043822	Adamtsl5
ENSMUSG00000035413	Tmem98
ENSMUSG00000020178	Adora2a
ENSMUSG00000032854	Ugt8a
ENSMUSG00000038866	Zcchc2
ENSMUSG00000074182	Znhit6
ENSMUSG00000040813	Tex264
ENSMUSG00000049176	Frmpd4
ENSMUSG00000022387	Brd1
ENSMUSG00000004798	Ulk2
ENSMUSG00000046707	Csnk2a2
ENSMUSG00000057068	Fam47e
ENSMUSG00000008305	Tle1
ENSMUSG00000062480	Acat3
ENSMUSG00000027849	Syt6
ENSMUSG00000083012	Fam220a
ENSMUSG00000015222	Map2
ENSMUSG00000026163	Sphkap
ENSMUSG00000026220	Slc16a14
ENSMUSG00000004626	Stxbp2
ENSMUSG00000039304	Tnfsf10
ENSMUSG00000031221	Igbp1
ENSMUSG00000027882	Stxbp3
ENSMUSG00000040703	Cyp2s1
ENSMUSG00000025630	Hprt
ENSMUSG00000021737	Psmd6
ENSMUSG00000025591	Tma16
ENSMUSG00000019832	Rab32
ENSMUSG00000037685	Atp8a1
ENSMUSG00000038416	Cdc16
ENSMUSG00000046380	Jrk
ENSMUSG00000030852	Tacc2
ENSMUSG00000035049	Rrp12
ENSMUSG00000026917	Wdr5
ENSMUSG00000024999	Noc3l
ENSMUSG00000037628	Cdkn3
ENSMUSG00000007653	Gabrb2
ENSMUSG00000000826	Dnajc5
ENSMUSG00000027499	Pkia
ENSMUSG00000026811	St6galnac6
ENSMUSG00000049916	2610318N02Rik
ENSMUSG00000021130	Galnt16
ENSMUSG00000036023	Parp2
ENSMUSG00000019990	Pde7b
ENSMUSG00000038235	F11r
ENSMUSG00000026342	Slc35f5
ENSMUSG00000063077	Kif1b
ENSMUSG00000025001	Hells
ENSMUSG00000019988	Nedd1
ENSMUSG00000031176	Dynlt3
ENSMUSG00000042349	Ikbke
ENSMUSG00000047409	Ctdspl
ENSMUSG00000028124	Gclm
ENSMUSG00000037795	N4bp2
ENSMUSG00000021200	Asb2
ENSMUSG00000041264	Uspl1
ENSMUSG00000043535	Setx
ENSMUSG00000040918	Slc19a2
ENSMUSG00000022037	Clu
ENSMUSG00000027466	Rbck1
ENSMUSG00000060216	Arrb2
ENSMUSG00000040249	Lrp1
ENSMUSG00000008859	Rala
ENSMUSG00000014402	Tsg101
ENSMUSG00000029094	Afap1
ENSMUSG00000022708	Zbtb20
ENSMUSG00000030096	Slc6a6
ENSMUSG00000026356	Dars
ENSMUSG00000033060	Lmo7
ENSMUSG00000013275	Slc41a1
ENSMUSG00000033633	Clec18a
ENSMUSG00000027193	Api5
ENSMUSG00000036712	Cyld
ENSMUSG00000028059	Arhgef2
ENSMUSG00000033065	Pfkm
ENSMUSG00000021680	Crhbp
ENSMUSG00000033237	Arid2
ENSMUSG00000030788	Rnf141
ENSMUSG00000029223	Uchl1
ENSMUSG00000020823	Sec14l1
ENSMUSG00000053461	Hhipl2
ENSMUSG00000020647	Ncoa1
ENSMUSG00000044709	Gemin7
ENSMUSG00000024498	Tcerg1
ENSMUSG00000060224	Pyroxd2
ENSMUSG00000057530	Ece1
ENSMUSG00000045817	Zfp36l2
ENSMUSG00000001123	Lgals9
ENSMUSG00000059939	9430015G10Rik
ENSMUSG00000026614	Slc30a10
ENSMUSG00000026207	Speg
ENSMUSG00000022111	Uchl3
ENSMUSG00000052160	Pld4
ENSMUSG00000019428	Fkbp8
ENSMUSG00000004069	Dnaja3
ENSMUSG00000041605	5730559C18Rik
ENSMUSG00000019894	Slc6a15
ENSMUSG00000054408	Spcs3
ENSMUSG00000064052	Gm5089
ENSMUSG00000020794	Ube2g1
ENSMUSG00000025008	Tctn3
ENSMUSG00000031095	Cul4b
ENSMUSG00000059482	2610301B20Rik
ENSMUSG00000026123	Plekhb2
ENSMUSG00000038893	Fam117a
ENSMUSG00000031101	Sash3
ENSMUSG00000026878	Rab14
ENSMUSG00000044813	Shb
ENSMUSG00000024800	Rpp30
ENSMUSG00000046709	Mapk10
ENSMUSG00000048965	Mrgpre
ENSMUSG00000024286	Ccny
ENSMUSG00000022040	Ephx2
ENSMUSG00000025102	3110040N11Rik
ENSMUSG00000001999	Blvra
ENSMUSG00000079546	Gm11146
ENSMUSG00000028849	Map7d1
ENSMUSG00000032040	Dcps
ENSMUSG00000037279	Ovol2
ENSMUSG00000020333	Acsl6
ENSMUSG00000032580	Rbm5
ENSMUSG00000029371	Cxcl5
ENSMUSG00000071719	Tmem28
ENSMUSG00000030771	Micalcl
ENSMUSG00000024404	Riok3
ENSMUSG00000008206	Cers4
ENSMUSG00000014980	Tsen15
ENSMUSG00000041278	Ttc1
ENSMUSG00000048078	Tenm4
ENSMUSG00000030084	Plxna1
ENSMUSG00000041592	Sdk2
ENSMUSG00000014164	Klhl3
ENSMUSG00000041986	Elmod1
ENSMUSG00000100967	Gm29666
ENSMUSG00000024479	Mal2
ENSMUSG00000029130	Rnf32
ENSMUSG00000055720	Ubl7
ENSMUSG00000041130	Zfp598
ENSMUSG00000021384	Susd3
ENSMUSG00000062098	Btbd3
ENSMUSG00000047412	Zbtb44
ENSMUSG00000049672	Zbtb14
ENSMUSG00000003746	Man1a
ENSMUSG00000020792	Exoc7
ENSMUSG00000043065	Spice1
ENSMUSG00000018865	Sult4a1
ENSMUSG00000052921	Arhgef15
ENSMUSG00000057181	5730455P16Rik
ENSMUSG00000020723	Cacng4
ENSMUSG00000029385	Ccng2
ENSMUSG00000010066	Cacna2d2
ENSMUSG00000026615	Eprs
ENSMUSG00000045302	Preb
ENSMUSG00000029635	Cdk8
ENSMUSG00000023336	Wfdc1
ENSMUSG00000031627	Irf2
ENSMUSG00000053846	Lipg
ENSMUSG00000044496	2510039O18Rik
ENSMUSG00000033624	Pdpr
ENSMUSG00000024601	Isoc1
ENSMUSG00000052675	Zfp112
ENSMUSG00000034187	Nsf
ENSMUSG00000041355	Ssr2
ENSMUSG00000026511	Srp9
ENSMUSG00000026764	Kif5c
ENSMUSG00000018846	Pank3
ENSMUSG00000001211	Agpat3
ENSMUSG00000023829	Slc22a1
ENSMUSG00000003178
ENSMUSG00000034402	Kcnh5
ENSMUSG00000026728	Vim
ENSMUSG00000060924	Csmd1
ENSMUSG00000032640	Chsy1
ENSMUSG00000004056	Akt2
ENSMUSG00000025932	Eya1
ENSMUSG00000063632	Sox11
ENSMUSG00000032026	Rexo2
ENSMUSG00000028399	Ptprd
ENSMUSG00000031799	Tpm4
ENSMUSG00000021149	Gtpbp4
ENSMUSG00000038665	Dgki
ENSMUSG00000049327	Kmt5a
ENSMUSG00000032012	Nectin1
ENSMUSG00000021198	Unc79
ENSMUSG00000024515	Smad4
ENSMUSG00000047604	Frat2
ENSMUSG00000062127	Cttnbp2nl
ENSMUSG00000026466	Tor1aip1
ENSMUSG00000032041	Tirap
ENSMUSG00000044768	D1Ertd622e
ENSMUSG00000000120	Ngfr
ENSMUSG00000000247	Lhx2
ENSMUSG00000078671	Chd2
ENSMUSG00000020799	Tekt1
ENSMUSG00000004988	Fxyd4
ENSMUSG00000045767	B230219D22Rik
ENSMUSG00000020525	Ppm1d
ENSMUSG00000028640	Tfap2c
ENSMUSG00000028747	Htr6
ENSMUSG00000026222	Sp100
ENSMUSG00000030847	Bag3
ENSMUSG00000026657	Frmd4a
ENSMUSG00000030532	Hddc3
ENSMUSG00000051617	Krt9
ENSMUSG00000046062	Ppp1r15b
ENSMUSG00000023805	Synj2
ENSMUSG00000037916	Ndufv1
ENSMUSG00000058230	Arhgap35
ENSMUSG00000028759	Hp1bp3
ENSMUSG00000022603	Mroh4
ENSMUSG00000029765	Plxna4
ENSMUSG00000001552	Jup
ENSMUSG00000026872	Zeb2
ENSMUSG00000028847	Trappc3
ENSMUSG00000003665	Has1
ENSMUSG00000040234	Tm7sf3
ENSMUSG00000044950	Pwwp2a
ENSMUSG00000025340	Rabgef1
ENSMUSG00000032020	Ubash3b
ENSMUSG00000022799	Arhgap31
ENSMUSG00000006784	Ttc25
ENSMUSG00000014158	Trpv4
ENSMUSG00000021140	Pcnx
ENSMUSG00000033352	Map2k4
ENSMUSG00000033323	Ctdp1
ENSMUSG00000034648	Lrrn1
ENSMUSG00000025027	Xpnpep1
ENSMUSG00000019852	Arfgef3
ENSMUSG00000060510	Zfp266
ENSMUSG00000032115	Hyou1
ENSMUSG00000039913	Pak7
ENSMUSG00000036006	Ripor2
ENSMUSG00000062661	Ncs1
ENSMUSG00000004558	Ndrg2
ENSMUSG00000048264	Dip2c
ENSMUSG00000021775	Nr1d2
ENSMUSG00000022995	Enah
ENSMUSG00000016319	Slc25a5
ENSMUSG00000018593	Sparc
ENSMUSG00000032470	Mras
ENSMUSG00000028653	Trit1
ENSMUSG00000022377	Asap1
ENSMUSG00000050947	Amigo1
ENSMUSG00000026563	Tada1
ENSMUSG00000017776	Crk
ENSMUSG00000060675	Pla2g16
ENSMUSG00000047045	Tmem164
ENSMUSG00000002279	Lmf1
ENSMUSG00000057363	Uxs1
ENSMUSG00000058318	Phf21a
ENSMUSG00000026502	Desi2
ENSMUSG00000037935	Smarce1
ENSMUSG00000017781	Pitpna
ENSMUSG00000022864	D16Ertd472e
ENSMUSG00000046280	She
ENSMUSG00000047330	Kcne4
ENSMUSG00000054939	Zfp174
ENSMUSG00000007777	0610009B22Rik
ENSMUSG00000030342	Cd9
ENSMUSG00000022982	Sod1
ENSMUSG00000029176	Anapc4
ENSMUSG00000022773	Ypel1
ENSMUSG00000066735	Vkorc1l1
ENSMUSG00000030232	Aebp2
ENSMUSG00000024908	Ppp6r3
ENSMUSG00000032059	Alg9
ENSMUSG00000022816	Fstl1
ENSMUSG00000019877	Serinc1
ENSMUSG00000029189	Sel1l3
ENSMUSG00000001786	Fbxo7
ENSMUSG00000026687	Aldh9a1
ENSMUSG00000041923	Nol4
ENSMUSG00000037104	Socs5
ENSMUSG00000020261	Slc36a1
ENSMUSG00000058420	Syt17
ENSMUSG00000012123	Crybg2
ENSMUSG00000036513	Commd2
ENSMUSG00000060227	Casc4
ENSMUSG00000079184	Mphosph8
ENSMUSG00000022180	Slc7a8
ENSMUSG00000059436	Max
ENSMUSG00000020592	Sdc1
ENSMUSG00000098112	Bin2
ENSMUSG00000015363	Trabd
ENSMUSG00000036885	Arhgef26
ENSMUSG00000027599	Armc1
ENSMUSG00000061032	Rrp1
ENSMUSG00000057322	Rpl38
ENSMUSG00000050138	Kcnk12
ENSMUSG00000048978	Nrsn1
ENSMUSG00000030357	Fkbp4
ENSMUSG00000068742	Cry2
ENSMUSG00000041959	S100a10
ENSMUSG00000036699	Zcchc12
ENSMUSG00000004934	Pias4
ENSMUSG00000021484	Lman2
ENSMUSG00000041380	Htr2c
ENSMUSG00000029312	Klhl8
ENSMUSG00000020649	Rrm2
[truncated: 4,264 more rows]

## Sheet: Cluster 3
Ensembl ID	Gene name
ENSMUSG00000045912	C2cd4c
ENSMUSG00000031392	Irak1
ENSMUSG00000033883	D3Ertd254e
ENSMUSG00000007591	Tssk4
ENSMUSG00000018822	Sfrp5
ENSMUSG00000061808	Ttr
ENSMUSG00000039989	Cbx4
ENSMUSG00000007207	Stx1a
ENSMUSG00000034825	Nrip3
ENSMUSG00000055633	Zfp580
ENSMUSG00000040424	Hipk4
ENSMUSG00000036427	Gpi1
ENSMUSG00000022043	Trim35
ENSMUSG00000049649	Gpr3
ENSMUSG00000027940	Tpm3
ENSMUSG00000046204	Pnma2
ENSMUSG00000044149	Nkrf
ENSMUSG00000020190	Mknk2
ENSMUSG00000000282	Mnt
ENSMUSG00000030859	Fam24a
ENSMUSG00000007594	Hapln4
ENSMUSG00000037573	Tob1
ENSMUSG00000034602	Mon2
ENSMUSG00000031010	Usp9x
ENSMUSG00000044949	Ubtd2
ENSMUSG00000054034	Tceal5
ENSMUSG00000040857	Erf
ENSMUSG00000059991	Nptx2
ENSMUSG00000063229	Ldha
ENSMUSG00000013089	Etv5
ENSMUSG00000038175	Mylip
ENSMUSG00000068740	Celsr2
ENSMUSG00000037857	Nufip2
ENSMUSG00000000724	Cryba1
ENSMUSG00000055945	Prr18
ENSMUSG00000042078	Svop
ENSMUSG00000024427	Spry4
ENSMUSG00000020577	Tspan13
ENSMUSG00000003469	Phyhip
ENSMUSG00000060938	Rpl26
ENSMUSG00000026360	Rgs2
ENSMUSG00000022114	Spry2
ENSMUSG00000028832	Stmn1
ENSMUSG00000020246	Hcfc2
ENSMUSG00000040502	March9
ENSMUSG00000048385	Scrt1
ENSMUSG00000064145	Arih2
ENSMUSG00000022602	Arc
ENSMUSG00000052738	Suclg1
ENSMUSG00000022044	Stmn4
ENSMUSG00000003269	Cyth2
ENSMUSG00000038845	Phb
ENSMUSG00000027220	Syt13
ENSMUSG00000024335	Brd2
ENSMUSG00000019132	BC005537
ENSMUSG00000030729	Pgm2l1
ENSMUSG00000021032	Ngb
ENSMUSG00000000531	Grasp
ENSMUSG00000028698	Pik3r3
ENSMUSG00000030695	Aldoa
ENSMUSG00000034059	Ypel4
ENSMUSG00000001467	Cyp51
ENSMUSG00000061411	Nol4l
ENSMUSG00000098557	Kctd12
ENSMUSG00000024261	Syt4
ENSMUSG00000036390	Gadd45a
ENSMUSG00000036931	Nfkbid
ENSMUSG00000033365	Ipo13
ENSMUSG00000046668	Cxxc5
ENSMUSG00000030854	Ptpn5
ENSMUSG00000026773	Pfkfb3
ENSMUSG00000022035	Ccdc25
ENSMUSG00000027562	Car2
ENSMUSG00000036275	9530068E07Rik
ENSMUSG00000005958	Ephb3
ENSMUSG00000049225	Pdp1
ENSMUSG00000061742	Slc22a12
ENSMUSG00000034220	Gpc1
ENSMUSG00000030469	Zfp719
ENSMUSG00000022526	Zfp251
ENSMUSG00000059213	Ddn
ENSMUSG00000021701	Plk2
ENSMUSG00000038077	Kcna6
ENSMUSG00000045515	Pou3f3
ENSMUSG00000003346	Abhd17a
ENSMUSG00000025858	Get4
ENSMUSG00000033565	Rbfox2
ENSMUSG00000048878	Hexim1
ENSMUSG00000036902	Neto2
ENSMUSG00000020390	Ube2b
ENSMUSG00000022280	Rnf19a
ENSMUSG00000030805	Stx4a
ENSMUSG00000041773	Enc1
ENSMUSG00000056708	Ier5
ENSMUSG00000051855	Mest
ENSMUSG00000018932	Map2k3
ENSMUSG00000053129	Gsx1
ENSMUSG00000006941	Eif1b
ENSMUSG00000031778	Cx3cl1
ENSMUSG00000038612	Mcl1
ENSMUSG00000043872	Zmym1
ENSMUSG00000033730	Egr3
ENSMUSG00000022285	Ywhaz
ENSMUSG00000002341	Ncan
ENSMUSG00000007097	Atp1a2
ENSMUSG00000048285	Frmd6
ENSMUSG00000021194	Chga
ENSMUSG00000068551	Zfp467
ENSMUSG00000018965	Ywhah
ENSMUSG00000072919	Noxred1
ENSMUSG00000031530	Dusp4
ENSMUSG00000035283	Adrb1
ENSMUSG00000001270	Ckb
ENSMUSG00000026826	Nr4a2
ENSMUSG00000020052	Ascl1
ENSMUSG00000005583	Mef2c
ENSMUSG00000034765	Dusp5
ENSMUSG00000049922	Slc35c1
ENSMUSG00000066607	6030419C18Rik
ENSMUSG00000021587	Pcsk1
ENSMUSG00000045969	Ing1
ENSMUSG00000053395	Cacng8
ENSMUSG00000026833	Olfm1
ENSMUSG00000038418	Egr1
ENSMUSG00000033006	Sox10
ENSMUSG00000089762	Ier5l
ENSMUSG00000016349	Eef1a2
ENSMUSG00000021699	Pde4d
ENSMUSG00000022010	Tsc22d1
ENSMUSG00000025034	Trim8
ENSMUSG00000031144	Syp
ENSMUSG00000029050	Ski
ENSMUSG00000003545	Fosb
ENSMUSG00000044390	Tigd3
ENSMUSG00000027488	Snta1
ENSMUSG00000041708	Mpped1
ENSMUSG00000024190	Dusp1
ENSMUSG00000029465	Arpc3
ENSMUSG00000025856	Pdgfa
ENSMUSG00000043648	Pld6
ENSMUSG00000000184	Ccnd2
ENSMUSG00000029151	Slc30a3
ENSMUSG00000036856	Wnt4
ENSMUSG00000024968	Rcor2
ENSMUSG00000032011	Thy1
ENSMUSG00000040721	Zfhx2
ENSMUSG00000028945	Rheb
ENSMUSG00000019916	P4ha1
ENSMUSG00000022587	Ly6e
ENSMUSG00000034156	Tspoap1
ENSMUSG00000048537	Phldb1
ENSMUSG00000044224	Dnajc21
ENSMUSG00000030329	Pianp
ENSMUSG00000038517	Tbkbp1
ENSMUSG00000043460	Elfn2
ENSMUSG00000019370	Calm3
ENSMUSG00000051495	Irf2bp2
ENSMUSG00000003948	Mmd
ENSMUSG00000028137	Celf3
ENSMUSG00000063146	Clip2
ENSMUSG00000037172	E330009J07Rik
ENSMUSG00000036062	Phf24
ENSMUSG00000027273	Snap25
ENSMUSG00000000489	Pdgfb
ENSMUSG00000028630	Dyrk2
ENSMUSG00000020205	Phlda1
ENSMUSG00000006356	Crip2
ENSMUSG00000051246	Msantd1
ENSMUSG00000025475	Adgra1
ENSMUSG00000020793	Galr2
ENSMUSG00000034336	Ina
ENSMUSG00000001419	Mef2d
ENSMUSG00000045903	Npas4
ENSMUSG00000074873	AI606181
ENSMUSG00000036438	Calm2
ENSMUSG00000037458	Azin1
ENSMUSG00000038020	Rapgefl1
ENSMUSG00000033760	Rbm4b
ENSMUSG00000029581	Fscn1
ENSMUSG00000025128	Bhlhe22
ENSMUSG00000022199	Slc22a17
ENSMUSG00000019960	Dusp6
ENSMUSG00000030772	Dkk3
ENSMUSG00000032517	Mobp
ENSMUSG00000055148	Klf2
ENSMUSG00000020032	Nuak1
ENSMUSG00000038894	Irs2
ENSMUSG00000090071	Cdk5r2
ENSMUSG00000052135	Foxo6
ENSMUSG00000029436	Mmp17
ENSMUSG00000021068	Nin
ENSMUSG00000029580	Actb
ENSMUSG00000053963	Stum
ENSMUSG00000027270	Lamp5
ENSMUSG00000020601	Trib2
ENSMUSG00000067889	Sptbn2
ENSMUSG00000022508	Bcl6
ENSMUSG00000020612	Prkar1a
ENSMUSG00000051243	Islr2
ENSMUSG00000005089	Slc1a2
ENSMUSG00000020135	Apc2
ENSMUSG00000029120	Ppp2r2c
ENSMUSG00000030103	Bhlhe40
ENSMUSG00000042608	Stk40
ENSMUSG00000029135	Fosl2
ENSMUSG00000037465	Klf10
ENSMUSG00000043811	Rtn4r
ENSMUSG00000042978	Sbk1
ENSMUSG00000030411	Nova2
ENSMUSG00000061904	Slc25a3
ENSMUSG00000020297	Nsg2
ENSMUSG00000030376	Slc8a2
ENSMUSG00000022099	Dmtn
ENSMUSG00000051339	2900026A02Rik
ENSMUSG00000034818	Celf5
ENSMUSG00000034168	Irf2bpl
ENSMUSG00000069662	Marcks
ENSMUSG00000019338	Zfp687
ENSMUSG00000020387	Jade2
ENSMUSG00000018648	Dusp14
ENSMUSG00000029121	Crmp1
ENSMUSG00000021071	Trim9
ENSMUSG00000015312	Gadd45b
ENSMUSG00000046447	Camk2n1
ENSMUSG00000051375	Pcdh1
ENSMUSG00000027298	Tyro3
ENSMUSG00000051335	Gfod1
ENSMUSG00000029608	Rph3a
ENSMUSG00000039195	1110008P14Rik
ENSMUSG00000042388	Dlgap3
ENSMUSG00000021250	Fos
ENSMUSG00000048458	Fam212b
ENSMUSG00000053907	Mat2a
ENSMUSG00000001175	Calm1
ENSMUSG00000033161	Atp1a1
ENSMUSG00000052848	C130026L21Rik
ENSMUSG00000024617	Camk2a
ENSMUSG00000035621	Midn
ENSMUSG00000020886	Dlg4
ENSMUSG00000021743	Fezf2
ENSMUSG00000027221	Chst1
ENSMUSG00000090291	Lrrc10b
ENSMUSG00000051391	Ywhag
ENSMUSG00000038976	Ppp1r9b
ENSMUSG00000071341	Egr4
ENSMUSG00000021091	Serpina3n
ENSMUSG00000015656	Hspa8
ENSMUSG00000025867	Cplx2
ENSMUSG00000078202	Nrarp
ENSMUSG00000048546	Tob2
ENSMUSG00000020423	Btg2
ENSMUSG00000031442	Mcf2l
ENSMUSG00000016179	Camk1g
ENSMUSG00000025372	Baiap2
ENSMUSG00000045136	Tubb2b
ENSMUSG00000024095	Hnrnpll
ENSMUSG00000037984	Neurod6
ENSMUSG00000025582	Nptx1
ENSMUSG00000046593	Tmem215
ENSMUSG00000028393	Alad
ENSMUSG00000050821	Fam131a
ENSMUSG00000040659	Efhd2
ENSMUSG00000020894	Vamp2
ENSMUSG00000032532	Cck
ENSMUSG00000033863	Klf9
ENSMUSG00000032773	Chrm1
ENSMUSG00000090698	Apold1
ENSMUSG00000019772	Vip
ENSMUSG00000021670	Hmgcr
ENSMUSG00000030584	Dpf1
ENSMUSG00000023034	Nr4a1
ENSMUSG00000018398	Sept8
ENSMUSG00000034403	Pja1
ENSMUSG00000038132	Rbm24
ENSMUSG00000052684	Jun
ENSMUSG00000046719	Nxph3
ENSMUSG00000028195	Cyr61
ENSMUSG00000024462	Gabbr1
ENSMUSG00000036306	Lzts1
ENSMUSG00000067879	3110035E14Rik
ENSMUSG00000093930	Hmgcs1
ENSMUSG00000045671	Spred2
ENSMUSG00000027350	Chgb
ENSMUSG00000051615	Rap2a
ENSMUSG00000033316	Galnt9
ENSMUSG00000050896	Rtn4rl2
ENSMUSG00000085957	Syna
ENSMUSG00000031604	Msmo1
ENSMUSG00000020866	Cacna1g
ENSMUSG00000007617	Homer1
ENSMUSG00000029657	Hsph1
ENSMUSG00000022346	Myc
ENSMUSG00000052981	Ube2ql1
ENSMUSG00000023067	Cdkn1a
ENSMUSG00000028645	Slc2a1
ENSMUSG00000034640	Tiparp
ENSMUSG00000027351	Spred1
ENSMUSG00000005483	Dnajb1
ENSMUSG00000060126	Tpt1
ENSMUSG00000025221	Kcnip2
ENSMUSG00000051817	Sox12
ENSMUSG00000039059	Hrh3
ENSMUSG00000061689	Dlgap4
ENSMUSG00000020893	Per1
ENSMUSG00000029878	Dbpht2
ENSMUSG00000030653	Gm45837
ENSMUSG00000029641	Rasl11a
ENSMUSG00000094626	Cecr6
ENSMUSG00000015476	Prrt1
ENSMUSG00000031217	Efnb1
ENSMUSG00000034936	Arl4d
ENSMUSG00000049532	Sall2
ENSMUSG00000020785	Camkk1
ENSMUSG00000042216	Sgsm1
ENSMUSG00000038255	Neurod2
ENSMUSG00000020882	Cacnb1
ENSMUSG00000006304	Arpc2
ENSMUSG00000015090	Ptgds
ENSMUSG00000049556	Lingo1
ENSMUSG00000049907	Rasl11b
ENSMUSG00000032501	Trib1
ENSMUSG00000046269	Usp27x
ENSMUSG00000038244	Mical2
ENSMUSG00000036052	Dnajb5
ENSMUSG00000046093	Hpcal4
ENSMUSG00000028341	Nr4a3
ENSMUSG00000050711	Scg2
ENSMUSG00000024042	Sik1
ENSMUSG00000037868	Egr2
